# Supplementary material for: Distribution patterns of Chinese Cixiidae (Hemiptera, Fulgoroidea), highlight their high endemic diversity
Source: Biodivers Data J. 2022 Jan 24;10:e75303. doi: 10.3897/BDJ.10.e75303 (PMC8803750; doi:10.3897/BDJ.10.e75303)
Supplement: Supplementary material 2 — The observed material information of checklist [file bdj-10-e75303-s002.xlsx]

## Sheet: Sheet1
Materials_ID	scientificName	kingdom	phylum	class	order	family	Tribe	Subtribe	genus	subgenus	typeStatus	occurrenceID	recordedBy	individualCount	sex	lifeStage	country	countryCode	stateProvince	county	municipality	locality	verbatimElevation	eventDate	taxonomicStatus	museums/collections
1	Andes formosanus	Animalia	Arthropoda	Insecta	Hemiptera	Cixiidae	Andnini		Andes		Other material	catalog:NWAFU:Hemiptera:HO221993	Hongwei Guo	1	male	adult	China		Fujian			Wuyi Mountain, Huangkeng		2008-08-05		NWAFU
2	Andes formosanus	Animalia	Arthropoda	Insecta	Hemiptera	Cixiidae	Andnini		Andes		Other material	catalog:NWAFU:Hemiptera:HO221994	Hongwei Guo	1	male	adult	China		Fujian			Wuyi Mountain, Huangkeng		2008-08-05		NWAFU
3	Andes formosanus	Animalia	Arthropoda	Insecta	Hemiptera	Cixiidae	Andnini		Andes		Other material	catalog:NWAFU:Hemiptera:HO221995	Hongwei Guo	1	male	adult	China		Fujian			Wuyi Mountain, Huangkeng		2008-08-05		NWAFU
4	Andes formosanus	Animalia	Arthropoda	Insecta	Hemiptera	Cixiidae	Andnini		Andes		Other material	catalog:NWAFU:Hemiptera:HO221996	Hongwei Guo	1	female	adult	China		Fujian			Wuyi Mountain, Huangkeng		2008-08-05		NWAFU
5	Andes formosanus	Animalia	Arthropoda	Insecta	Hemiptera	Cixiidae	Andnini		Andes		Other material	catalog:NWAFU:Hemiptera:HO221997	Hongwei Guo	1	female	adult	China		Fujian			Wuyi Mountain, Huangkeng		2008-08-05		NWAFU
6	Andes formosanus	Animalia	Arthropoda	Insecta	Hemiptera	Cixiidae	Andnini		Andes		Other material	catalog:NWAFU:Hemiptera:HO221998	Hongwei Guo	1	female	adult	China		Fujian			Wuyi Mountain, Huangkeng		2008-08-05		NWAFU
7	Andes formosanus	Animalia	Arthropoda	Insecta	Hemiptera	Cixiidae	Andnini		Andes		Other material	catalog:NWAFU:Hemiptera:HO221999	Hongwei Guo	1	female	adult	China		Fujian			Wuyi Mountain, Huangkeng		2008-08-05		NWAFU
8	Andes formosanus	Animalia	Arthropoda	Insecta	Hemiptera	Cixiidae	Andnini		Andes		Other material	catalog:NWAFU:Hemiptera:HO222000	Keren Huang	1	female	adult	China		Fujian			Wuyi Mountain, Huangkeng		2008-08-05		NWAFU
9	Andes formosanus	Animalia	Arthropoda	Insecta	Hemiptera	Cixiidae	Andnini		Andes		Other material	catalog:NWAFU:Hemiptera:HO222001	Keren Huang	1	male	adult	China		Sichuan			Emei Mountain		1955-07-01		NWAFU
10	Andes hemina	Animalia	Arthropoda	Insecta	Hemiptera	Cixiidae	Andnini		Andes		Other material	catalog:NWAFU:Hemiptera:HO222002	Manqiang Wang	1	male	adult	China		Yunnan	Menglun				2009-11-25		NWAFU
11	Andes hemina	Animalia	Arthropoda	Insecta	Hemiptera	Cixiidae	Andnini		Andes		Other material	catalog:NWAFU:Hemiptera:HO222003	Manqiang Wang	1	male	adult	China		Yunnan	Menglun				2009-11-25		NWAFU
12	Andes hemina	Animalia	Arthropoda	Insecta	Hemiptera	Cixiidae	Andnini		Andes		Other material	catalog:NWAFU:Hemiptera:HO222004	Manqiang Wang	1	female	adult	China		Yunnan	Menglun				2009-11-25		NWAFU
13	Andes marmoratus	Animalia	Arthropoda	Insecta	Hemiptera	Cixiidae	Andnini		Andes		Other material	catalog:SEM_CAS:Hemiptera:01	Gentao Jin	1	male	adult	China		Jiangsu	Suzhou				1957-06-01		C.A.S (SEM)
14	Andes marmoratus	Animalia	Arthropoda	Insecta	Hemiptera	Cixiidae	Andnini		Andes		Other material	catalog:SEM_CAS:Hemiptera:02	Gentao Jin	1	male	adult	China		Jiangsu	Suzhou				1957-06-01		C.A.S (SEM)
15	Andes marmoratus	Animalia	Arthropoda	Insecta	Hemiptera	Cixiidae	Andnini		Andes		Other material	catalog:SEM_CAS:Hemiptera:03	Gentao Jin	1	male	adult	China		Jiangsu	Suzhou				1957-06-01		C.A.S (SEM)
16	Andes marmoratus	Animalia	Arthropoda	Insecta	Hemiptera	Cixiidae	Andnini		Andes		Other material	catalog:SEM_CAS:Hemiptera:04	Gentao Jin	1	male	adult	China		Jiangsu	Suzhou				1957-06-01		C.A.S (SEM)
17	Andes marmoratus	Animalia	Arthropoda	Insecta	Hemiptera	Cixiidae	Andnini		Andes		Other material	catalog:SEM_CAS:Hemiptera:05	Gentao Jin	1	male	adult	China		Jiangsu	Suzhou				1957-06-01		C.A.S (SEM)
18	Andes marmoratus	Animalia	Arthropoda	Insecta	Hemiptera	Cixiidae	Andnini		Andes		Other material	catalog:SEM_CAS:Hemiptera:06	Gentao Jin	1	male	adult	China		Jiangsu	Suzhou				1957-06-01		C.A.S (SEM)
19	Andes marmoratus	Animalia	Arthropoda	Insecta	Hemiptera	Cixiidae	Andnini		Andes		Other material	catalog:SEM_CAS:Hemiptera:07	Gentao Jin	1	male	adult	China		Jiangsu	Suzhou				1957-06-01		C.A.S (SEM)
20	Andes marmoratus	Animalia	Arthropoda	Insecta	Hemiptera	Cixiidae	Andnini		Andes		Other material	catalog:SEM_CAS:Hemiptera:08	Gentao Jin	1	male	adult	China		Jiangsu	Suzhou				1957-06-01		C.A.S (SEM)
21	Andes marmoratus	Animalia	Arthropoda	Insecta	Hemiptera	Cixiidae	Andnini		Andes		Other material	catalog:SEM_CAS:Hemiptera:09	Gentao Jin	1	male	adult	China		Jiangsu	Suzhou				1957-06-01		C.A.S (SEM)
22	Andes marmoratus	Animalia	Arthropoda	Insecta	Hemiptera	Cixiidae	Andnini		Andes		Other material	catalog:SEM_CAS:Hemiptera:10	Gentao Jin	1	male	adult	China		Jiangsu	Suzhou				1957-06-01		C.A.S (SEM)
23	Andes marmoratus	Animalia	Arthropoda	Insecta	Hemiptera	Cixiidae	Andnini		Andes		Other material	catalog:SEM_CAS:Hemiptera:11	Gentao Jin	1	male	adult	China		Jiangsu	Suzhou				1957-06-01		C.A.S (SEM)
24	Andes marmoratus	Animalia	Arthropoda	Insecta	Hemiptera	Cixiidae	Andnini		Andes		Other material	catalog:SEM_CAS:Hemiptera:12	Gentao Jin	1	male	adult	China		Jiangsu	Suzhou				1957-06-01		C.A.S (SEM)
25	Andes marmoratus	Animalia	Arthropoda	Insecta	Hemiptera	Cixiidae	Andnini		Andes		Other material	catalog:SEM_CAS:Hemiptera:13	Gentao Jin	1	male	adult	China		Jiangsu	Suzhou				1957-06-01		C.A.S (SEM)
26	Andes marmoratus	Animalia	Arthropoda	Insecta	Hemiptera	Cixiidae	Andnini		Andes		Other material	catalog:SEM_CAS:Hemiptera:14	Gentao Jin	1	male	adult	China		Jiangsu	Suzhou				1957-06-01		C.A.S (SEM)
27	Andes marmoratus	Animalia	Arthropoda	Insecta	Hemiptera	Cixiidae	Andnini		Andes		Other material	catalog:SEM_CAS:Hemiptera:15	Gentao Jin	1	male	adult	China		Jiangsu	Suzhou				1957-06-01		C.A.S (SEM)
28	Andes marmoratus	Animalia	Arthropoda	Insecta	Hemiptera	Cixiidae	Andnini		Andes		Other material	catalog:SEM_CAS:Hemiptera:16	Gentao Jin	1	male	adult	China		Jiangsu	Suzhou				1957-06-01		C.A.S (SEM)
29	Andes marmoratus	Animalia	Arthropoda	Insecta	Hemiptera	Cixiidae	Andnini		Andes		Other material	catalog:SEM_CAS:Hemiptera:17	Gentao Jin	1	male	adult	China		Jiangsu	Suzhou				1957-06-01		C.A.S (SEM)
30	Andes marmoratus	Animalia	Arthropoda	Insecta	Hemiptera	Cixiidae	Andnini		Andes		Other material	catalog:SEM_CAS:Hemiptera:18	Gentao Jin	1	male	adult	China		Jiangsu	Suzhou				1957-06-01		C.A.S (SEM)
31	Andes marmoratus	Animalia	Arthropoda	Insecta	Hemiptera	Cixiidae	Andnini		Andes		Other material	catalog:SEM_CAS:Hemiptera:19	Gentao Jin	1	male	adult	China		Jiangsu	Suzhou				1957-06-01		C.A.S (SEM)
32	Andes marmoratus	Animalia	Arthropoda	Insecta	Hemiptera	Cixiidae	Andnini		Andes		Other material	catalog:SEM_CAS:Hemiptera:20	Gentao Jin	1	male	adult	China		Jiangsu	Suzhou				1957-06-01		C.A.S (SEM)
33	Andes marmoratus	Animalia	Arthropoda	Insecta	Hemiptera	Cixiidae	Andnini		Andes		Other material	catalog:SEM_CAS:Hemiptera:21	Gentao Jin	1	female	adult	China		Jiangsu	Suzhou				1957-06-01		C.A.S (SEM)
34	Andes marmoratus	Animalia	Arthropoda	Insecta	Hemiptera	Cixiidae	Andnini		Andes		Other material	catalog:SEM_CAS:Hemiptera:22	Gentao Jin	1	female	adult	China		Jiangsu	Suzhou				1957-06-01		C.A.S (SEM)
35	Andes marmoratus	Animalia	Arthropoda	Insecta	Hemiptera	Cixiidae	Andnini		Andes		Other material	catalog:SEM_CAS:Hemiptera:23	Gentao Jin	1	female	adult	China		Jiangsu	Suzhou				1957-06-01		C.A.S (SEM)
36	Andes marmoratus	Animalia	Arthropoda	Insecta	Hemiptera	Cixiidae	Andnini		Andes		Other material	catalog:SEM_CAS:Hemiptera:24	Gentao Jin	1	female	adult	China		Jiangsu	Suzhou				1957-06-01		C.A.S (SEM)
37	Andes marmoratus	Animalia	Arthropoda	Insecta	Hemiptera	Cixiidae	Andnini		Andes		Other material	catalog:SEM_CAS:Hemiptera:25	Gentao Jin	1	female	adult	China		Jiangsu	Suzhou				1957-06-01		C.A.S (SEM)
38	Andes marmoratus	Animalia	Arthropoda	Insecta	Hemiptera	Cixiidae	Andnini		Andes		Other material	catalog:SEM_CAS:Hemiptera:26	Gentao Jin	1	female	adult	China		Jiangsu	Suzhou				1957-06-01		C.A.S (SEM)
39	Andes marmoratus	Animalia	Arthropoda	Insecta	Hemiptera	Cixiidae	Andnini		Andes		Other material	catalog:SEM_CAS:Hemiptera:27	Gentao Jin	1	male	adult	China		Jiangsu	Suzhou		Mudu		1957-06-13		C.A.S (SEM)
40	Andes marmoratus	Animalia	Arthropoda	Insecta	Hemiptera	Cixiidae	Andnini		Andes		Other material	catalog:SEM_CAS:Hemiptera:28	Gentao Jin	1	male	adult	China		Jiangsu	Suzhou		Mudu		1957-06-13		C.A.S (SEM)
41	Andes marmoratus	Animalia	Arthropoda	Insecta	Hemiptera	Cixiidae	Andnini		Andes		Other material	catalog:SEM_CAS:Hemiptera:29	Gentao Jin	1	male	adult	China		Jiangsu	Suzhou		Mudu		1957-06-13		C.A.S (SEM)
42	Andes marmoratus	Animalia	Arthropoda	Insecta	Hemiptera	Cixiidae	Andnini		Andes		Other material	catalog:SEM_CAS:Hemiptera:30	Gentao Jin	1	male	adult	China		Jiangsu	Suzhou		Mudu		1957-06-13		C.A.S (SEM)
43	Andes marmoratus	Animalia	Arthropoda	Insecta	Hemiptera	Cixiidae	Andnini		Andes		Other material	catalog:SEM_CAS:Hemiptera:31	Gentao Jin	1	male	adult	China		Jiangsu	Suzhou		Mudu		1957-06-13		C.A.S (SEM)
44	Andes marmoratus	Animalia	Arthropoda	Insecta	Hemiptera	Cixiidae	Andnini		Andes		Other material	catalog:SEM_CAS:Hemiptera:32	Gentao Jin	1	female	adult	China		Jiangsu	Suzhou		Mudu		1957-06-13		C.A.S (SEM)
45	Andes marmoratus	Animalia	Arthropoda	Insecta	Hemiptera	Cixiidae	Andnini		Andes		Other material	catalog:SEM_CAS:Hemiptera:33	Gentao Jin	1	female	adult	China		Jiangsu	Suzhou		Mudu		1957-06-13		C.A.S (SEM)
46	Andes marmoratus	Animalia	Arthropoda	Insecta	Hemiptera	Cixiidae	Andnini		Andes		Other material	catalog:SEM_CAS:Hemiptera:34	Gentao Jin & Zuyao Liu	1	male	adult	China		Zhejiang	Taishun		Wuyan	700 m	1987-07-27		C.A.S (SEM)
47	Andes marmoratus	Animalia	Arthropoda	Insecta	Hemiptera	Cixiidae	Andnini		Andes		Other material	catalog:SEM_CAS:Hemiptera:35	Gentao Jin & Zuyao Liu	1	male	adult	China		Zhejiang	Taishun		Wuyan	700 m	1987-07-27		C.A.S (SEM)
48	Andes marmoratus	Animalia	Arthropoda	Insecta	Hemiptera	Cixiidae	Andnini		Andes		Other material	catalog:SEM_CAS:Hemiptera:36	Gentao Jin & Zuyao Liu	1	male	adult	China		Zhejiang	Taishun		Wuyan	700 m	1987-07-27		C.A.S (SEM)
49	Andes noctua	Animalia	Arthropoda	Insecta	Hemiptera	Cixiidae	Andnini		Andes		Other material	catalog:CAU:Hemiptera:01	Siyu Gong	1	male	adult	China		Beijing		Mengtougou	Yanchi, 109 Relax area		2017-07-16		CAU
50	Andes notatus	Animalia	Arthropoda	Insecta	Hemiptera	Cixiidae	Andnini		Andes		Other material	catalog:CAU:Hemiptera:02	Jikun Yang	1	male	adult	China		Guangxi		Jinxiu	Dayao Mountain		1983/6/13/14		CAU
51	Andes notatus	Animalia	Arthropoda	Insecta	Hemiptera	Cixiidae	Andnini		Andes		Other material	catalog:CAU:Hemiptera:03	Jikun Yang	1	female	adult	China		Guangxi		Jinxiu	Dayao Mountain		1983/6/13/14		CAU
52	Andes notatus	Animalia	Arthropoda	Insecta	Hemiptera	Cixiidae	Andnini		Andes		Other material	catalog:CAU:Hemiptera:04	Jikun Yang	1	female	adult	China		Guangxi		Jinxiu	Dayao Mountain		1983/6/13/14		CAU
53	Andes notatus	Animalia	Arthropoda	Insecta	Hemiptera	Cixiidae	Andnini		Andes		Other material	catalog:CAF:Hemiptera:01	Fasheng Li	1	female	adult	China		Guangxi		Jinxiu	Dayao Mountain		1983-06-13		CAF
54	Andes notatus	Animalia	Arthropoda	Insecta	Hemiptera	Cixiidae	Andnini		Andes		Other material	catalog:CAU:Hemiptera:05	Jikun Yang	1	male	adult	China		Guangxi		Longsheng	Cujiang	800 m	1982-06-24		CAU
55	Andes notatus	Animalia	Arthropoda	Insecta	Hemiptera	Cixiidae	Andnini		Andes		Other material	catalog:CAU:Hemiptera:06	Jikun Yang	1	male	adult	China		Guangxi		Longsheng	Cujiang	800 m	1982-06-24		CAU
56	Andes notatus	Animalia	Arthropoda	Insecta	Hemiptera	Cixiidae	Andnini		Andes		Other material	catalog:CAU:Hemiptera:07	Jikun Yang	1	male	adult	China		Guangxi		Longsheng	Cujiang	800 m	1982-06-24		CAU
57	Andes notatus	Animalia	Arthropoda	Insecta	Hemiptera	Cixiidae	Andnini		Andes		Other material	catalog:CAU:Hemiptera:08	Jikun Yang	1	female	adult	China		Guangxi		Longsheng	Cujiang	800 m	1982-06-24		CAU
58	Andes notatus	Animalia	Arthropoda	Insecta	Hemiptera	Cixiidae	Andnini		Andes		Other material	catalog:CAU:Hemiptera:09	Jikun Yang	1	female	adult	China		Guangxi		Longsheng	Cujiang	800 m	1982-06-24		CAU
59	Andes notatus	Animalia	Arthropoda	Insecta	Hemiptera	Cixiidae	Andnini		Andes		Other material	catalog:SEM_CAS:Hemiptera:37	Gentao Jin & Jianyi Wu	1	female	adult	China		Tibet		Motuo		1050m	1980-05-09		C.A.S (SEM)
60	Andes truncatus	Animalia	Arthropoda	Insecta	Hemiptera	Cixiidae	Andnini		Andes		Other material	catalog:NWAFU:Hemiptera:HO222005	Jiufeng Wei & Tiantao Zhang	1	male	adult	China		Zhejiang			Fengyang Mountain, Datianping		2007-07-27		NWAFU
61	Andes truncatus	Animalia	Arthropoda	Insecta	Hemiptera	Cixiidae	Andnini		Andes		Other material	catalog:NWAFU:Hemiptera:HO222006	Hongwei Guo	1	male	adult	China		Zhejiang			Fengyang, Mountain, Luao		2007-08-04		NWAFU
62	Andes truncatus	Animalia	Arthropoda	Insecta	Hemiptera	Cixiidae	Andnini		Andes		Other material	catalog:NWAFU:Hemiptera:HO222007	Hongwei Guo	1	male	adult	China		Zhejiang			Fengyang, Mountain, Luao		2007-08-04		NWAFU
63	Andes truncatus	Animalia	Arthropoda	Insecta	Hemiptera	Cixiidae	Andnini		Andes		Other material	catalog:NWAFU:Hemiptera:HO222008	Hongwei Guo	1	male	adult	China		Zhejiang			Fengyang, Mountain, Luao		2007-08-04		NWAFU
64	Andes truncatus	Animalia	Arthropoda	Insecta	Hemiptera	Cixiidae	Andnini		Andes		Other material	catalog:NWAFU:Hemiptera:HO222009	Hongwei Guo	1	female	adult	China		Zhejiang			Fengyang, Mountain, Luao		2007-08-04		NWAFU
65	Borysthenes maculatus	Animalia	Arthropoda	Insecta	Hemiptera	Cixiidae	Borysthenini		Borysthenes		Other material	catalog:CAU:Hemiptera:10	Sikong Liu	1	female	adult	China		Hainan			Diaoluo Mountain		1965-05-17		CAU
66	Cixius (Ceratocixius) subsimplex	Animalia	Arthropoda	Insecta	Hemiptera	Cixiidae	Cixiini		Cixius	Ceratocixius	Other material	catalog:NWAFU:Hemiptera:HO222010	Yani Duan	1	male	adult	China		Gansu		Wenxian	Gaolou Mountain		2004-07-29		NWAFU
67	Cixius (Ceratocixius) subsimplex	Animalia	Arthropoda	Insecta	Hemiptera	Cixiidae	Cixiini		Cixius	Ceratocixius	Other material	catalog:NWAFU:Hemiptera:HO222011	Yani Duan	1	male	adult	China		Gansu		Wenxian	Gaolou Mountain		2004-07-29		NWAFU
68	Cixius (Ceratocixius) subsimplex	Animalia	Arthropoda	Insecta	Hemiptera	Cixiidae	Cixiini		Cixius	Ceratocixius	Other material	catalog:NWAFU:Hemiptera:HO222012	Yani Duan	1	male	adult	China		Gansu		Wenxian	Gaolou Mountain		2004-07-29		NWAFU
69	Cixius (Ceratocixius) subsimplex	Animalia	Arthropoda	Insecta	Hemiptera	Cixiidae	Cixiini		Cixius	Ceratocixius	Other material	catalog:NWAFU:Hemiptera:HO222013	Yani Duan	1	male	adult	China		Gansu		Wenxian	Gaolou Mountain		2004-07-29		NWAFU
70	Cixius (Ceratocixius) subsimplex	Animalia	Arthropoda	Insecta	Hemiptera	Cixiidae	Cixiini		Cixius	Ceratocixius	Other material	catalog:NWAFU:Hemiptera:HO222014	Yani Duan	1	male	adult	China		Gansu		Wenxian	Gaolou Mountain		2004-07-29		NWAFU
71	Cixius (Ceratocixius) subsimplex	Animalia	Arthropoda	Insecta	Hemiptera	Cixiidae	Cixiini		Cixius	Ceratocixius	Other material	catalog:NWAFU:Hemiptera:HO222015	Yani Duan	1	male	adult	China		Gansu		Wenxian	Gaolou Mountain		2004-07-29		NWAFU
72	Cixius (Ceratocixius) subsimplex	Animalia	Arthropoda	Insecta	Hemiptera	Cixiidae	Cixiini		Cixius	Ceratocixius	Other material	catalog:NWAFU:Hemiptera:HO222016	Yani Duan	1	male	adult	China		Gansu		Wenxian	Gaolou Mountain		2004-07-29		NWAFU
73	Cixius (Ceratocixius) subsimplex	Animalia	Arthropoda	Insecta	Hemiptera	Cixiidae	Cixiini		Cixius	Ceratocixius	Other material	catalog:NWAFU:Hemiptera:HO222017	Yani Duan	1	male	adult	China		Gansu		Wenxian	Gaolou Mountain		2004-07-29		NWAFU
74	Cixius (Ceratocixius) subsimplex	Animalia	Arthropoda	Insecta	Hemiptera	Cixiidae	Cixiini		Cixius	Ceratocixius	Other material	catalog:NWAFU:Hemiptera:HO222018	Yani Duan	1	male	adult	China		Gansu		Wenxian	Gaolou Mountain		2004-07-29		NWAFU
75	Cixius (Ceratocixius) subsimplex	Animalia	Arthropoda	Insecta	Hemiptera	Cixiidae	Cixiini		Cixius	Ceratocixius	Other material	catalog:NWAFU:Hemiptera:HO222019	Yani Duan	1	male	adult	China		Gansu		Wenxian	Gaolou Mountain		2004-07-29		NWAFU
76	Cixius (Ceratocixius) subsimplex	Animalia	Arthropoda	Insecta	Hemiptera	Cixiidae	Cixiini		Cixius	Ceratocixius	Other material	catalog:NWAFU:Hemiptera:HO222020	Yani Duan	1	male	adult	China		Gansu		Wenxian	Gaolou Mountain		2004-07-29		NWAFU
77	Cixius (Ceratocixius) subsimplex	Animalia	Arthropoda	Insecta	Hemiptera	Cixiidae	Cixiini		Cixius	Ceratocixius	Other material	catalog:NWAFU:Hemiptera:HO222021	Yani Duan	1	male	adult	China		Gansu		Wenxian	Gaolou Mountain		2004-07-29		NWAFU
78	Cixius (Ceratocixius) subsimplex	Animalia	Arthropoda	Insecta	Hemiptera	Cixiidae	Cixiini		Cixius	Ceratocixius	Other material	catalog:NWAFU:Hemiptera:HO222022	Yani Duan	1	male	adult	China		Gansu		Wenxian	Gaolou Mountain		2004-07-29		NWAFU
79	Cixius (Ceratocixius) subsimplex	Animalia	Arthropoda	Insecta	Hemiptera	Cixiidae	Cixiini		Cixius	Ceratocixius	Other material	catalog:NWAFU:Hemiptera:HO222023	Yani Duan	1	male	adult	China		Gansu		Wenxian	Gaolou Mountain		2004-07-29		NWAFU
80	Cixius (Ceratocixius) subsimplex	Animalia	Arthropoda	Insecta	Hemiptera	Cixiidae	Cixiini		Cixius	Ceratocixius	Other material	catalog:NWAFU:Hemiptera:HO222024	Yani Duan	1	female	adult	China		Gansu		Wenxian	Gaolou Mountain		2004-07-29		NWAFU
81	Cixius (Ceratocixius) subsimplex	Animalia	Arthropoda	Insecta	Hemiptera	Cixiidae	Cixiini		Cixius	Ceratocixius	Other material	catalog:NWAFU:Hemiptera:HO222025	Yani Duan	1	female	adult	China		Gansu		Wenxian	Gaolou Mountain		2004-07-29		NWAFU
82	Cixius (Ceratocixius) subsimplex	Animalia	Arthropoda	Insecta	Hemiptera	Cixiidae	Cixiini		Cixius	Ceratocixius	Other material	catalog:NWAFU:Hemiptera:HO222026	Yani Duan	1	female	adult	China		Gansu		Wenxian	Gaolou Mountain		2004-07-29		NWAFU
83	Cixius (Ceratocixius) subsimplex	Animalia	Arthropoda	Insecta	Hemiptera	Cixiidae	Cixiini		Cixius	Ceratocixius	Other material	catalog:NWAFU:Hemiptera:HO222027	Yani Duan	1	female	adult	China		Gansu		Wenxian	Gaolou Mountain		2004-07-29		NWAFU
84	Cixius (Ceratocixius) subsimplex	Animalia	Arthropoda	Insecta	Hemiptera	Cixiidae	Cixiini		Cixius	Ceratocixius	Other material	catalog:NWAFU:Hemiptera:HO222028	Yani Duan	1	female	adult	China		Gansu		Wenxian	Gaolou Mountain		2004-07-29		NWAFU
85	Cixius (Ceratocixius) subsimplex	Animalia	Arthropoda	Insecta	Hemiptera	Cixiidae	Cixiini		Cixius	Ceratocixius	Other material	catalog:NWAFU:Hemiptera:HO222029	Yani Duan	1	female	adult	China		Gansu		Wenxian	Gaolou Mountain		2004-07-29		NWAFU
86	Cixius (Ceratocixius) subsimplex	Animalia	Arthropoda	Insecta	Hemiptera	Cixiidae	Cixiini		Cixius	Ceratocixius	Other material	catalog:NWAFU:Hemiptera:HO222030	Yani Duan	1	female	adult	China		Gansu		Wenxian	Gaolou Mountain		2004-07-29		NWAFU
87	Cixius (Ceratocixius) subsimplex	Animalia	Arthropoda	Insecta	Hemiptera	Cixiidae	Cixiini		Cixius	Ceratocixius	Other material	catalog:NWAFU:Hemiptera:HO222031	Yani Duan	1	female	adult	China		Gansu		Wenxian	Gaolou Mountain		2004-07-29		NWAFU
88	Cixius aculeatus	Animalia	Arthropoda	Insecta	Hemiptera	Cixiidae	Cixiini		Cixius		Other material	catalog:MNHN:Hemiptera:EH-EH204	Noualther C	1	female	adult	Italy					Naples Costa		1853/1/16		MNHN
89	Cixius aculeatus	Animalia	Arthropoda	Insecta	Hemiptera	Cixiidae	Cixiini		Cixius		Other material	catalog:MNHN:Hemiptera:EH-EH205	Noualther C	1	female	adult	Italy					Naples Costa		1853/1/17		MNHN
90	Cixius aculeatus	Animalia	Arthropoda	Insecta	Hemiptera	Cixiidae	Cixiini		Cixius		Other material	catalog:MNHN:Hemiptera:EH-EH206	Noualther C	1	female	adult	Italy					Naples Costa		1853/1/18		MNHN
91	Cixius arisanus	Animalia	Arthropoda	Insecta	Hemiptera	Cixiidae	Cixiini		Cixius		Other material	catalog:NWAFU:Hemiptera:HO222032	Manqiang Wang	1	male	adult	China		Zhejiang			Fengyang Mountain, Luao	1000m	2008-08-02		NWAFU
92	Cixius arisanus	Animalia	Arthropoda	Insecta	Hemiptera	Cixiidae	Cixiini		Cixius		Other material	catalog:NWAFU:Hemiptera:HO222033	Manqiang Wang	1	female	adult	China		Zhejiang			Fengyang Mountain, Luao	1000m	2008-08-02		NWAFU
93	Cixius arisanus	Animalia	Arthropoda	Insecta	Hemiptera	Cixiidae	Cixiini		Cixius		Other material	catalog:NWAFU:Hemiptera:HO222034	Manqiang Wang	1	female	adult	China		Zhejiang			Fengyang Mountain, Luao	1000m	2008-08-02		NWAFU
94	Cixius arisanus	Animalia	Arthropoda	Insecta	Hemiptera	Cixiidae	Cixiini		Cixius		Other material	catalog:NWAFU:Hemiptera:HO222035	Hongwei Guo & Jiufeng Wei	1	female	adult	China		Zhejiang			Fengyang Mountain, Datianping		2007-07-21		NWAFU
95	Cixius bicolor	Animalia	Arthropoda	Insecta	Hemiptera	Cixiidae	Cixiini		Cixius		Other material	catalog:NWAFU:Hemiptera:HO222036	Qiulei Men	1	male	adult	China		Hainan			Limuling	650m	2008-04-19		NWAFU
96	Cixius bicolor	Animalia	Arthropoda	Insecta	Hemiptera	Cixiidae	Cixiini		Cixius		Other material	catalog:NWAFU:Hemiptera:HO222037	Qiulei Men	1	male	adult	China		Hainan			Limuling	650m	2008-04-19		NWAFU
97	Cixius bicolor	Animalia	Arthropoda	Insecta	Hemiptera	Cixiidae	Cixiini		Cixius		Other material	catalog:NWAFU:Hemiptera:HO222038	Qiulei Men	1	male	adult	China		Hainan			Limuling	650m	2008-04-19		NWAFU
98	Cixius bicolor	Animalia	Arthropoda	Insecta	Hemiptera	Cixiidae	Cixiini		Cixius		Other material	catalog:NWAFU:Hemiptera:HO222039	Qiulei Men	1	female	adult	China		Hainan			Limuling	650m	2008-04-19		NWAFU
99	Cixius bicolor	Animalia	Arthropoda	Insecta	Hemiptera	Cixiidae	Cixiini		Cixius		Other material	catalog:NWAFU:Hemiptera:HO222040	Qiulei Men	1	female	adult	China		Hainan			Limuling	650m	2008-04-19		NWAFU
100	Cixius bicolor	Animalia	Arthropoda	Insecta	Hemiptera	Cixiidae	Cixiini		Cixius		Other material	catalog:NWAFU:Hemiptera:HO222041	Qiulei Men	1	female	adult	China		Hainan			Limuling	650m	2008-04-19		NWAFU
101	Cixius bicolor	Animalia	Arthropoda	Insecta	Hemiptera	Cixiidae	Cixiini		Cixius		Other material	catalog:NWAFU:Hemiptera:HO222042	Qiulei Men	1	female	adult	China		Hainan			Limuling	650m	2008-04-19		NWAFU
102	Cixius bicolor	Animalia	Arthropoda	Insecta	Hemiptera	Cixiidae	Cixiini		Cixius		Other material	catalog:NWAFU:Hemiptera:HO222043	Qiulei Men	1	female	adult	China		Hainan			Limuling	650m	2008-04-19		NWAFU
103	Cixius communis	Animalia	Arthropoda	Insecta	Hemiptera	Cixiidae	Cixiini		Cixius		Other material	catalog:NWAFU:Hemiptera:HO222044	Manqiang Wang	1	male	adult	China		Guangxi	Nanning		Daming Mountain	1200m	2008-09-29		NWAFU
104	Cixius communis	Animalia	Arthropoda	Insecta	Hemiptera	Cixiidae	Cixiini		Cixius		Other material	catalog:NWAFU:Hemiptera:HO222045	Manqiang Wang	1	male	adult	China		Guangxi	Nanning		Daming Mountain	1200m	2008-09-29		NWAFU
105	Cixius communis	Animalia	Arthropoda	Insecta	Hemiptera	Cixiidae	Cixiini		Cixius		Other material	catalog:NWAFU:Hemiptera:HO222046	Manqiang Wang	1	female	adult	China		Guangxi	Nanning		Daming Mountain	1200m	2008-09-29		NWAFU
106	Cixius communis	Animalia	Arthropoda	Insecta	Hemiptera	Cixiidae	Cixiini		Cixius		Other material	catalog:NWAFU:Hemiptera:HO222047	Manqiang Wang	1	female	adult	China		Guangxi	Nanning		Daming Mountain	1200m	2008-09-29		NWAFU
107	Cixius communis	Animalia	Arthropoda	Insecta	Hemiptera	Cixiidae	Cixiini		Cixius		Other material	catalog:NWAFU:Hemiptera:HO222048	Manqiang Wang	1	female	adult	China		Guangxi	Nanning		Daming Mountain	1200m	2008-09-29		NWAFU
108	Cixius communis	Animalia	Arthropoda	Insecta	Hemiptera	Cixiidae	Cixiini		Cixius		Other material	catalog:NWAFU:Hemiptera:HO222049	Manqiang Wang	1	female	adult	China		Guangxi	Nanning		Daming Mountain	1200m	2008-09-29		NWAFU
109	Cixius communis	Animalia	Arthropoda	Insecta	Hemiptera	Cixiidae	Cixiini		Cixius		Other material	catalog:NWAFU:Hemiptera:HO222050	Manqiang Wang	1	female	adult	China		Guangxi	Nanning		Daming Mountain	1200m	2008-09-29		NWAFU
110	Cixius communis	Animalia	Arthropoda	Insecta	Hemiptera	Cixiidae	Cixiini		Cixius		Other material	catalog:NWAFU:Hemiptera:HO222051	Manqiang Wang	1	male	adult	China		Zhejiang			Fengyang Mountain, Luao	1000m	2008-08-02		NWAFU
111	Cixius communis	Animalia	Arthropoda	Insecta	Hemiptera	Cixiidae	Cixiini		Cixius		Other material	catalog:NWAFU:Hemiptera:HO222052	Manqiang Wang	1	female	adult	China		Zhejiang			Fengyang Mountain, Luao	1000m	2008-08-02		NWAFU
112	Cixius flavescens	Animalia	Arthropoda	Insecta	Hemiptera	Cixiidae	Cixiini		Cixius		Other material	catalog:CAU:Hemiptera:11	Xing Zhu	1	male	adult	China		Shaanxi	Hanzhong	Yangxian	Maoping, Shaojia		2017-08-08		CAU
113	Cixius leei	Animalia	Arthropoda	Insecta	Hemiptera	Cixiidae	Cixiini		Cixius		Other material	catalog:NWAFU:Hemiptera:HO222053	Jiufeng Wei & Tiantao Zhang	1	male	adult	China		Zhejiang			Feng Mountain, Xiaotianhu		2007-07-30		NWAFU
114	Cixius leei	Animalia	Arthropoda	Insecta	Hemiptera	Cixiidae	Cixiini		Cixius		Other material	catalog:NWAFU:Hemiptera:HO222054	Jiufeng Wei & Tiantao Zhang	1	female	adult	China		Zhejiang			Feng Mountain, Xiaotianhu		2007-07-30		NWAFU
115	Cixius mukwanus	Animalia	Arthropoda	Insecta	Hemiptera	Cixiidae	Cixiini		Cixius		Other material	catalog:NWAFU:Hemiptera:HO222055	Manqiang Wang	1	male	adult	China		Fujian			Wuyi Mountain, Tongmu	850m	2008-08-16		NWAFU
116	Cixius mukwanus	Animalia	Arthropoda	Insecta	Hemiptera	Cixiidae	Cixiini		Cixius		Other material	catalog:NWAFU:Hemiptera:HO222056	Manqiang Wang	1	male	adult	China		Fujian			Wuyi Mountain, Tongmu	850m	2008-08-16		NWAFU
117	Cixius mukwanus	Animalia	Arthropoda	Insecta	Hemiptera	Cixiidae	Cixiini		Cixius		Other material	catalog:NWAFU:Hemiptera:HO222057	Manqiang Wang	1	female	adult	China		Fujian			Wuyi Mountain, Tongmu	850m	2008-08-16		NWAFU
118	Cixius mukwanus	Animalia	Arthropoda	Insecta	Hemiptera	Cixiidae	Cixiini		Cixius		Other material	catalog:NWAFU:Hemiptera:HO222058	Manqiang Wang	1	female	adult	China		Fujian			Wuyi Mountain, Tongmu	850m	2008-08-16		NWAFU
119	Cixius mukwanus	Animalia	Arthropoda	Insecta	Hemiptera	Cixiidae	Cixiini		Cixius		Other material	catalog:NWAFU:Hemiptera:HO222059	Manqiang Wang	1	male	adult	China		Fujian			Wuyi Mountain, Sangang	850m	2008-08-14		NWAFU
120	Cixius mukwanus	Animalia	Arthropoda	Insecta	Hemiptera	Cixiidae	Cixiini		Cixius		Other material	catalog:NWAFU:Hemiptera:HO222060	Manqiang Wang	1	female	adult	China		Fujian			Wuyi Mountain, Sangang	850m	2008-08-14		NWAFU
121	Cixius mukwanus	Animalia	Arthropoda	Insecta	Hemiptera	Cixiidae	Cixiini		Cixius		Other material	catalog:NWAFU:Hemiptera:HO222061	Manqiang Wang	1	female	adult	China		Fujian			Wuyi Mountain, Sangang	850m	2008-08-14		NWAFU
122	Cixius nervosus	Animalia	Arthropoda	Insecta	Hemiptera	Cixiidae	Cixiini		Cixius		Other material	catalog:NWAFU:Hemiptera:HO222062	Qiulei Men	1	female	adult	China		Ningxia			Liupan Mountain, Xixia	2150m	2008-07-09		NWAFU
123	Cixius nervosus	Animalia	Arthropoda	Insecta	Hemiptera	Cixiidae	Cixiini		Cixius		Other material	catalog:NWAFU:Hemiptera:HO222063	Qiulei Men	1	female	adult	China		Ningxia			Liupan Mountain, Xixia	2151m	2008-07-09		NWAFU
124	Cixius nervosus	Animalia	Arthropoda	Insecta	Hemiptera	Cixiidae	Cixiini		Cixius		Other material	catalog:NWAFU:Hemiptera:HO222064	Qiulei Men	1	male	adult	China		Ningxia			Liupan Mountain, Guamagou	2260m	2008-07-12		NWAFU
125	Cixius nervosus	Animalia	Arthropoda	Insecta	Hemiptera	Cixiidae	Cixiini		Cixius		Other material	catalog:NWAFU:Hemiptera:HO222065	Qiulei Men	1	male	adult	China		Ningxia			Liupan Mountain, Guamagou	2261m	2008-07-12		NWAFU
126	Cixius nervosus	Animalia	Arthropoda	Insecta	Hemiptera	Cixiidae	Cixiini		Cixius		Other material	catalog:NWAFU:Hemiptera:HO222066	Qiulei Men	1	female	adult	China		Ningxia			Liupan Mountain, Guamagou	2262m	2008-07-12		NWAFU
127	Cixius nervosus	Animalia	Arthropoda	Insecta	Hemiptera	Cixiidae	Cixiini		Cixius		Other material	catalog:NWAFU:Hemiptera:HO222067	Qiulei Men	1	female	adult	China		Ningxia			Liupan Mountain, Guamagou	2263m	2008-07-12		NWAFU
128	Cixius nervosus	Animalia	Arthropoda	Insecta	Hemiptera	Cixiidae	Cixiini		Cixius		Other material	catalog:NWAFU:Hemiptera:HO222068	Qiulei Men	1	female	adult	China		Ningxia			Liupan Mountain, Guamagou	2264m	2008-07-12		NWAFU
129	Cixius nervosus	Animalia	Arthropoda	Insecta	Hemiptera	Cixiidae	Cixiini		Cixius		Other material	catalog:NWAFU:Hemiptera:HO222069	Qiulei Men	1	male	adult	China		Ningxia			Liupan Mountain, Dongshanpo	2080m	2008-07-10		NWAFU
130	Cixius nervosus	Animalia	Arthropoda	Insecta	Hemiptera	Cixiidae	Cixiini		Cixius		Other material	catalog:NWAFU:Hemiptera:HO222070	Qiulei Men	1	male	adult	China		Ningxia			Liupan Mountain, Dongshanpo	2081m	2008-07-10		NWAFU
131	Cixius nervosus	Animalia	Arthropoda	Insecta	Hemiptera	Cixiidae	Cixiini		Cixius		Other material	catalog:NWAFU:Hemiptera:HO222071	Qiulei Men	1	male	adult	China		Ningxia			Liupan Mountain, Dongshanpo	2082m	2008-07-10		NWAFU
132	Cixius nervosus	Animalia	Arthropoda	Insecta	Hemiptera	Cixiidae	Cixiini		Cixius		Other material	catalog:NWAFU:Hemiptera:HO222072	Qiulei Men	1	male	adult	China		Ningxia			Liupan Mountain, Dongshanpo	2083m	2008-07-10		NWAFU
133	Cixius nervosus	Animalia	Arthropoda	Insecta	Hemiptera	Cixiidae	Cixiini		Cixius		Other material	catalog:NWAFU:Hemiptera:HO222073	Qiulei Men	1	male	adult	China		Ningxia			Liupan Mountain, Dongshanpo	2084m	2008-07-10		NWAFU
134	Cixius nervosus	Animalia	Arthropoda	Insecta	Hemiptera	Cixiidae	Cixiini		Cixius		Other material	catalog:NWAFU:Hemiptera:HO222074	Qiulei Men	1	female	adult	China		Ningxia			Liupan Mountain, Dongshanpo	2085m	2008-07-10		NWAFU
135	Cixius scrupeus	Animalia	Arthropoda	Insecta	Hemiptera	Cixiidae	Cixiini		Cixius		Other material	catalog:NWAFU:Hemiptera:HO222075	Lingfei Peng	1	male	adult	China		Hunan			Mang Mountain		2007-07-30		NWAFU
136	Cixius scrupeus	Animalia	Arthropoda	Insecta	Hemiptera	Cixiidae	Cixiini		Cixius		Other material	catalog:NWAFU:Hemiptera:HO222076	Lingfei Peng	1	male	adult	China		Hunan			Mang Mountain		2007-07-30		NWAFU
137	Cixius scrupeus	Animalia	Arthropoda	Insecta	Hemiptera	Cixiidae	Cixiini		Cixius		Other material	catalog:NWAFU:Hemiptera:HO222077	Lingfei Peng	1	male	adult	China		Hunan			Mang Mountain		2007-07-30		NWAFU
138	Cixius scrupeus	Animalia	Arthropoda	Insecta	Hemiptera	Cixiidae	Cixiini		Cixius		Other material	catalog:NWAFU:Hemiptera:HO222078	Lingfei Peng	1	male	adult	China		Hunan			Mang Mountain		2007-07-30		NWAFU
139	Cixius scrupeus	Animalia	Arthropoda	Insecta	Hemiptera	Cixiidae	Cixiini		Cixius		Other material	catalog:NWAFU:Hemiptera:HO222079	Lingfei Peng	1	male	adult	China		Hunan			Mang Mountain		2007-07-30		NWAFU
140	Cixius scrupeus	Animalia	Arthropoda	Insecta	Hemiptera	Cixiidae	Cixiini		Cixius		Other material	catalog:NWAFU:Hemiptera:HO222080	Lingfei Peng	1	male	adult	China		Hunan			Mang Mountain		2007-07-30		NWAFU
141	Cixius scrupeus	Animalia	Arthropoda	Insecta	Hemiptera	Cixiidae	Cixiini		Cixius		Other material	catalog:NWAFU:Hemiptera:HO222081	Lingfei Peng	1	female	adult	China		Hunan			Mang Mountain		2007-07-30		NWAFU
142	Cixius scrupeus	Animalia	Arthropoda	Insecta	Hemiptera	Cixiidae	Cixiini		Cixius		Other material	catalog:NWAFU:Hemiptera:HO222082	Lingfei Peng	1	female	adult	China		Hunan			Mang Mountain		2007-07-30		NWAFU
143	Cixius scrupeus	Animalia	Arthropoda	Insecta	Hemiptera	Cixiidae	Cixiini		Cixius		Other material	catalog:NWAFU:Hemiptera:HO222083	Lingfei Peng	1	female	adult	China		Hunan			Mang Mountain		2007-07-30		NWAFU
144	Cixius scrupeus	Animalia	Arthropoda	Insecta	Hemiptera	Cixiidae	Cixiini		Cixius		Other material	catalog:NWAFU:Hemiptera:HO222084	Lingfei Peng	1	female	adult	China		Hunan			Mang Mountain		2007-07-30		NWAFU
145	Cixius scrupeus	Animalia	Arthropoda	Insecta	Hemiptera	Cixiidae	Cixiini		Cixius		Other material	catalog:NWAFU:Hemiptera:HO222085	Lingfei Peng	1	female	adult	China		Hunan			Mang Mountain		2007-07-30		NWAFU
146	Cixius scrupeus	Animalia	Arthropoda	Insecta	Hemiptera	Cixiidae	Cixiini		Cixius		Other material	catalog:NWAFU:Hemiptera:HO222086	Lin Lu	1	male	adult	China		Hunan			Huping Mountain, Dadongping	1040m	2006-07-19		NWAFU
147	Cixius scrupeus	Animalia	Arthropoda	Insecta	Hemiptera	Cixiidae	Cixiini		Cixius		Other material	catalog:NWAFU:Hemiptera:HO222087	Lin Lu	1	female	adult	China		Hunan			Huping Mountain, Dadongping	1040m	2006-07-19		NWAFU
148	Cixius scrupeus	Animalia	Arthropoda	Insecta	Hemiptera	Cixiidae	Cixiini		Cixius		Other material	catalog:NWAFU:Hemiptera:HO222088	Lingfei Peng	1	male	adult	China		Anhui			Guniujiang		2007-08-11		NWAFU
149	Cixius scrupeus	Animalia	Arthropoda	Insecta	Hemiptera	Cixiidae	Cixiini		Cixius		Other material	catalog:NWAFU:Hemiptera:HO222089	Lingfei Peng	1	male	adult	China		Anhui			Guniujiang		2007-08-11		NWAFU
150	Cixius scrupeus	Animalia	Arthropoda	Insecta	Hemiptera	Cixiidae	Cixiini		Cixius		Other material	catalog:NWAFU:Hemiptera:HO222090	Lingfei Peng	1	female	adult	China		Anhui			Guniujiang		2007-08-11		NWAFU
151	Cixius scrupeus	Animalia	Arthropoda	Insecta	Hemiptera	Cixiidae	Cixiini		Cixius		Other material	catalog:NWAFU:Hemiptera:HO222091	Lingfei Peng	1	female	adult	China		Anhui			Guniujiang		2007-08-11		NWAFU
152	Cixius scrupeus	Animalia	Arthropoda	Insecta	Hemiptera	Cixiidae	Cixiini		Cixius		Other material	catalog:NWAFU:Hemiptera:HO222092	Lingfei Peng	1	male	adult	China		Henan		Yuhuang	Yuhuang Mountain		2007-07-07		NWAFU
153	Cixius scrupeus	Animalia	Arthropoda	Insecta	Hemiptera	Cixiidae	Cixiini		Cixius		Other material	catalog:NWAFU:Hemiptera:HO222093	Lingfei Peng	1	female	adult	China		Henan		Yuhuang	Yuhuang Mountain		2007-07-07		NWAFU
154	Cixius stigmaticus	Animalia	Arthropoda	Insecta	Hemiptera	Cixiidae	Cixiini		Cixius		Other material	catalog:NWAFU:Hemiptera:HO222094	Jingjie Liu	1	male	adult	China		Guangxi			Huaping		2017-07-31		NWAFU
155	Cixius stigmaticus	Animalia	Arthropoda	Insecta	Hemiptera	Cixiidae	Cixiini		Cixius		Other material	catalog:NWAFU:Hemiptera:HO222095	Jingjie Liu	1	male	adult	China		Guangxi			Huaping		2017-07-31		NWAFU
156	Cixius stigmaticus	Animalia	Arthropoda	Insecta	Hemiptera	Cixiidae	Cixiini		Cixius		Other material	catalog:NWAFU:Hemiptera:HO222096	Jingjie Liu	1	male	adult	China		Guangxi			Huaping		2017-07-31		NWAFU
157	Cixius stigmaticus	Animalia	Arthropoda	Insecta	Hemiptera	Cixiidae	Cixiini		Cixius		Other material	catalog:NWAFU:Hemiptera:HO222097	Jingjie Liu	1	male	adult	China		Guangxi			Huaping		2017-07-31		NWAFU
158	Cixius stigmaticus	Animalia	Arthropoda	Insecta	Hemiptera	Cixiidae	Cixiini		Cixius		Other material	catalog:NWAFU:Hemiptera:HO222098	Jingjie Liu	1	male	adult	China		Guangxi			Huaping		2017-07-31		NWAFU
159	Cixius stigmaticus	Animalia	Arthropoda	Insecta	Hemiptera	Cixiidae	Cixiini		Cixius		Other material	catalog:NWAFU:Hemiptera:HO222099	Jingjie Liu	1	female	adult	China		Guangxi			Huaping		2017-07-31		NWAFU
160	Cixius stigmaticus	Animalia	Arthropoda	Insecta	Hemiptera	Cixiidae	Cixiini		Cixius		Other material	catalog:NWAFU:Hemiptera:HO222100	Jingjie Liu	1	female	adult	China		Guangxi			Huaping		2017-07-31		NWAFU
161	Cixius stigmaticus	Animalia	Arthropoda	Insecta	Hemiptera	Cixiidae	Cixiini		Cixius		Other material	catalog:NWAFU:Hemiptera:HO222101	Jingjie Liu	1	female	adult	China		Guangxi			Huaping		2017-07-31		NWAFU
162	Cixius stigmaticus	Animalia	Arthropoda	Insecta	Hemiptera	Cixiidae	Cixiini		Cixius		Other material	catalog:SEM_CAS:Hemiptera:38	HengyuanYan	1	male	adult	China		Zhejiang	Hangzhou		Botanical garden		1981-05-07		C.A.S (SEM)
163	Cixius stigmaticus	Animalia	Arthropoda	Insecta	Hemiptera	Cixiidae	Cixiini		Cixius		Other material	catalog:SEM_CAS:Hemiptera:39	HengyuanYan	1	male	adult	China		Zhejiang	Hangzhou		Botanical garden		1981-05-07		C.A.S (SEM)
164	Cixius stigmaticus	Animalia	Arthropoda	Insecta	Hemiptera	Cixiidae	Cixiini		Cixius		Other material	catalog:SEM_CAS:Hemiptera:40	HengyuanYan	1	male	adult	China		Zhejiang	Hangzhou		Botanical garden		1981-05-07		C.A.S (SEM)
165	Cixius stigmaticus	Animalia	Arthropoda	Insecta	Hemiptera	Cixiidae	Cixiini		Cixius		Other material	catalog:SEM_CAS:Hemiptera:41	HengyuanYan	1	male	adult	China		Zhejiang	Hangzhou		Botanical garden		1981-05-07		C.A.S (SEM)
166	Cixius stigmaticus	Animalia	Arthropoda	Insecta	Hemiptera	Cixiidae	Cixiini		Cixius		Other material	catalog:SEM_CAS:Hemiptera:42	HengyuanYan	1	female	adult	China		Zhejiang	Hangzhou		Botanical garden		1981-05-07		C.A.S (SEM)
167	Cixius stigmaticus	Animalia	Arthropoda	Insecta	Hemiptera	Cixiidae	Cixiini		Cixius		Other material	catalog:SEM_CAS:Hemiptera:43	Gentao Jin	1	male	adult	China		Guangxi	Jinxiu		Zhonglianglin, Fangdancun	700m	1981-06-26		C.A.S (SEM)
168	Cixius stigmaticus	Animalia	Arthropoda	Insecta	Hemiptera	Cixiidae	Cixiini		Cixius		Other material	catalog:SEM_CAS:Hemiptera:44	Xianwei Liu & Haisheng Yin	1	male	adult	China		Guangxi		Xingan	Maoer Mountain		1992/8/18/19		C.A.S (SEM)
169	Cixius tappanus	Animalia	Arthropoda	Insecta	Hemiptera	Cixiidae	Cixiini		Cixius		Other material	catalog:NWAFU:Hemiptera:HO222102	Wu Dai & Cong Wei	1	male	adult	China		Zhejiang			Longwang Mountain		2000/9/6/8		NWAFU
170	Cixius tappanus	Animalia	Arthropoda	Insecta	Hemiptera	Cixiidae	Cixiini		Cixius		Other material	catalog:NWAFU:Hemiptera:HO222103	Wu Dai & Cong Wei	1	male	adult	China		Zhejiang			Longwang Mountain		2000/9/6/8		NWAFU
171	Cixius vittatus	Animalia	Arthropoda	Insecta	Hemiptera	Cixiidae	Cixiini		Cixius		Other material	catalog:NWAFU:Hemiptera:HO222104	Qiulei Men	1	male	adult	China		Ningxia			Liupan Mountain, Xixia	2150m	2008-07-09		NWAFU
172	Cixius vittatus	Animalia	Arthropoda	Insecta	Hemiptera	Cixiidae	Cixiini		Cixius		Other material	catalog:NWAFU:Hemiptera:HO222105	Jingjie Liu	1	male	adult	China		Guangxi			Huaping nature reserve		2017-07-24		NWAFU
173	Macrocixius giganteus	Animalia	Arthropoda	Insecta	Hemiptera	Cixiidae	Cixiini		Macrocixius		Other material	catalog:NWAFU:Hemiptera:HO222106	Fuju Pu	1	male	adult	China		Fujian		Chongan	Wuyi Mountain, Tongmenguan	800-1000 m	1960-07-21		NWAFU
174	Macrocixius giganteus	Animalia	Arthropoda	Insecta	Hemiptera	Cixiidae	Cixiini		Macrocixius		Other material	catalog:NWAFU:Hemiptera:HO222107	Jingjie Liu	1	female	adult	China		Fujian		Chongan	Wuyi Mountain, Tongmenguan	1200 m	2016-07-24		NWAFU
175	Macrocixius giganteus	Animalia	Arthropoda	Insecta	Hemiptera	Cixiidae	Cixiini		Macrocixius		Other material	catalog:NWAFU:Hemiptera:HO222108	Jingjie Liu	1	female	adult	China		Fujian		Chongan	Wuyi Mountain, Tongmenguan	1200 m	2016-07-25		NWAFU
176	Macrocixius giganteus	Animalia	Arthropoda	Insecta	Hemiptera	Cixiidae	Cixiini		Macrocixius		Other material	catalog:NWAFU:Hemiptera:HO222109	Youdong Lin	1	male	adult	China		Hainan			Jianfengling		1982-09-25		NWAFU
177	Macrocixius giganteus	Animalia	Arthropoda	Insecta	Hemiptera	Cixiidae	Cixiini		Macrocixius		Other material	catalog:NWAFU:Hemiptera:HO222110	Youdong Lin	1	male	adult	China		Hainan			Jianfengling		1982-09-26		NWAFU
178	Macrocixius giganteus	Animalia	Arthropoda	Insecta	Hemiptera	Cixiidae	Cixiini		Macrocixius		Other material	catalog:NWAFU:Hemiptera:HO222111	Youdong Lin	1	female	adult	China		Hainan			Jianfengling		1982-09-27		NWAFU
179	Macrocixius giganteus	Animalia	Arthropoda	Insecta	Hemiptera	Cixiidae	Cixiini		Macrocixius		Other material	catalog:NWAFU:Hemiptera:HO222112	Zhiqin Chen	1	male	adult	China		Hainan			Jianfengling		1982-07-22		NWAFU
180	Macrocixius grossus	Animalia	Arthropoda	Insecta	Hemiptera	Cixiidae	Cixiini		Macrocixius		Other material	catalog:NWAFU:Hemiptera:HO222113	Unknown Collector	1	male	adult	China		Guizhou			Luodian		1982-06-25		NWAFU
181	Bajauana mestra	Animalia	Arthropoda	Insecta	Hemiptera	Cixiidae	Eucarpiini		Bajauana		Other material	catalog:NWAFU:Hemiptera:HO222114	Jikun Yang	1	male	adult	China		Hunan		Nanyue	Zhufuling		1963-06-21		NWAFU
182	Bajauana mestra	Animalia	Arthropoda	Insecta	Hemiptera	Cixiidae	Eucarpiini		Bajauana		Other material	catalog:NWAFU:Hemiptera:HO222115	Jikun Yang	1	male	adult	China		Hunan		Nanyue	Zhufuling		1963-06-21		NWAFU
183	Bajauana mestra	Animalia	Arthropoda	Insecta	Hemiptera	Cixiidae	Eucarpiini		Bajauana		Other material	catalog:NWAFU:Hemiptera:HO222116	Jikun Yang	1	female	adult	China		Hunan		Nanyue	Zhufuling		1963-06-21		NWAFU
184	Bajauana smaragus	Animalia	Arthropoda	Insecta	Hemiptera	Cixiidae	Eucarpiini		Bajauana		Other material	catalog:NWAFU:Hemiptera:HO222117	Qiulei Men	1	male	adult	China		Hainan			Qixianling	128m	2008-05-04		NWAFU
185	Bajauana smaragus	Animalia	Arthropoda	Insecta	Hemiptera	Cixiidae	Eucarpiini		Bajauana		Other material	catalog:NWAFU:Hemiptera:HO222118	Qiulei Men	1	male	adult	China		Hainan			Qixianling	128m	2008-05-04		NWAFU
186	Bajauana smaragus	Animalia	Arthropoda	Insecta	Hemiptera	Cixiidae	Eucarpiini		Bajauana		Other material	catalog:NWAFU:Hemiptera:HO222119	Qiulei Men	1	male	adult	China		Hainan			Qixianling	128m	2008-05-04		NWAFU
187	Bajauana smaragus	Animalia	Arthropoda	Insecta	Hemiptera	Cixiidae	Eucarpiini		Bajauana		Other material	catalog:NWAFU:Hemiptera:HO222120	Qiulei Men	1	female	adult	China		Hainan			Qixianling	128m	2008-05-04		NWAFU
188	Bajauana smaragus	Animalia	Arthropoda	Insecta	Hemiptera	Cixiidae	Eucarpiini		Bajauana		Other material	catalog:NWAFU:Hemiptera:HO222121	Qiulei Men	1	female	adult	China		Hainan			Qixianling	128m	2008-05-04		NWAFU
189	Dilacreon (Dilacreon) semiramis	Animalia	Arthropoda	Insecta	Hemiptera	Cixiidae	Eucarpiini		Dilacreon	Dilacreon	Other material	catalog:NWAFU:Hemiptera:HO222122	Shuye Wang	1	male	adult	China		Hainan			Jianfengling	170m	2009-07-17		NWAFU
190	Dilacreon (Dilacreon) semiramis	Animalia	Arthropoda	Insecta	Hemiptera	Cixiidae	Eucarpiini		Dilacreon	Dilacreon	Other material	catalog:NWAFU:Hemiptera:HO222123	Shuye Wang	1	female	adult	China		Hainan			Jianfengling	170m	2009-07-17		NWAFU
191	Dilacreon (Dilacreon) semiramis	Animalia	Arthropoda	Insecta	Hemiptera	Cixiidae	Eucarpiini		Dilacreon	Dilacreon	Other material	catalog:NWAFU:Hemiptera:HO222124	Shuye Wang	1	female	adult	China		Hainan			Jianfengling	170m	2009-07-17		NWAFU
192	Dilacreon (Dilacreon) semiramis	Animalia	Arthropoda	Insecta	Hemiptera	Cixiidae	Eucarpiini		Dilacreon	Dilacreon	Other material	catalog:NWAFU:Hemiptera:HO222125	Manqiang Wang	1	male	adult	China		Hainan			Wuzhi Mountain	750m	2009-08-03		NWAFU
193	Eucarpia specialis	Animalia	Arthropoda	Insecta	Hemiptera	Cixiidae	Eucarpiini		Eucarpia		Other material	catalog:NWAFU:Hemiptera:HO222126	Manqiang Wang	1	male	adult	China		Hainan			Wuzhi Mountain	720m	2009-08-03		NWAFU
194	Eucarpia specialis	Animalia	Arthropoda	Insecta	Hemiptera	Cixiidae	Eucarpiini		Eucarpia		Other material	catalog:NWAFU:Hemiptera:HO222127	Manqiang Wang	1	female	adult	China		Hainan			Wuzhi Mountain	720m	2009-08-03		NWAFU
195	Eucarpia specialis	Animalia	Arthropoda	Insecta	Hemiptera	Cixiidae	Eucarpiini		Eucarpia		Other material	catalog:NWAFU:Hemiptera:HO222128	Manqiang Wang	1	female	adult	China		Hainan			Wuzhi Mountain	720m	2009-08-03		NWAFU
196	Eucarpia specialis	Animalia	Arthropoda	Insecta	Hemiptera	Cixiidae	Eucarpiini		Eucarpia		Other material	catalog:NWAFU:Hemiptera:HO222129	Manqiang Wang	1	female	adult	China		Hainan			Wuzhi Mountain	720m	2009-08-03		NWAFU
197	Eucarpia specialis	Animalia	Arthropoda	Insecta	Hemiptera	Cixiidae	Eucarpiini		Eucarpia		Other material	catalog:NWAFU:Hemiptera:HO222130	Shuye Wang	1	male	adult	China		Hainan			Wuzhi Mountain	720m	2009-08-02		NWAFU
198	Eucarpia specialis	Animalia	Arthropoda	Insecta	Hemiptera	Cixiidae	Eucarpiini		Eucarpia		Other material	catalog:NWAFU:Hemiptera:HO222131	Qiulei Men	1	male	adult	China		Hainan			Wuzhi Mountain, Maoxing	250m	2008-03-31		NWAFU
199	Eucarpia stellata	Animalia	Arthropoda	Insecta	Hemiptera	Cixiidae	Eucarpiini		Eucarpia		Other material	catalog:NWAFU:Hemiptera:HO222132	Yani Duan	1	male	adult	China		Hainan			Liping	720m	2004-08-22		NWAFU
200	Eucarpia stellata	Animalia	Arthropoda	Insecta	Hemiptera	Cixiidae	Eucarpiini		Eucarpia		Other material	catalog:NWAFU:Hemiptera:HO222133	Yani Duan	1	male	adult	China		Hainan			Liping	720m	2004-08-22		NWAFU
201	Eucarpia stellata	Animalia	Arthropoda	Insecta	Hemiptera	Cixiidae	Eucarpiini		Eucarpia		Other material	catalog:NWAFU:Hemiptera:HO222134	Yani Duan	1	male	adult	China		Hainan			Liping	720m	2004-08-22		NWAFU
202	Eucarpia stellata	Animalia	Arthropoda	Insecta	Hemiptera	Cixiidae	Eucarpiini		Eucarpia		Other material	catalog:NWAFU:Hemiptera:HO222135	Yani Duan	1	female	adult	China		Hainan			Liping	720m	2004-08-22		NWAFU
203	Eucarpia stellata	Animalia	Arthropoda	Insecta	Hemiptera	Cixiidae	Eucarpiini		Eucarpia		Other material	catalog:NWAFU:Hemiptera:HO222136	Yani Duan	1	female	adult	China		Hainan			Liping	720m	2004-08-22		NWAFU
204	Eucarpia stellata	Animalia	Arthropoda	Insecta	Hemiptera	Cixiidae	Eucarpiini		Eucarpia		Other material	catalog:NWAFU:Hemiptera:HO222137	Yani Duan	1	female	adult	China		Hainan			Liping	720m	2004-08-22		NWAFU
205	Eucarpia stellata	Animalia	Arthropoda	Insecta	Hemiptera	Cixiidae	Eucarpiini		Eucarpia		Other material	catalog:NWAFU:Hemiptera:HO222138	Yani Duan	1	female	adult	China		Hainan			Liping	720m	2004-08-22		NWAFU
206	Eucarpia stellata	Animalia	Arthropoda	Insecta	Hemiptera	Cixiidae	Eucarpiini		Eucarpia		Other material	catalog:NWAFU:Hemiptera:HO222139	Yani Duan	1	female	adult	China		Hainan			Liping	720m	2004-08-22		NWAFU
207	Eucarpia stellata	Animalia	Arthropoda	Insecta	Hemiptera	Cixiidae	Eucarpiini		Eucarpia		Other material	catalog:NWAFU:Hemiptera:HO222140	Lei Zhang	1	male	adult	China		Fujian			Meihua, Shuangche	500m	2008-08-24		NWAFU
208	Kirbyana pagana	Animalia	Arthropoda	Insecta	Hemiptera	Cixiidae	Eucarpiini		Kirbyana		Other material	catalog:NWAFU:Hemiptera:HO222141	Shuye Wang	1	male	adult	China		Hainan			Wuzhi Mountain	720m	2009-08-02		NWAFU
209	Kirbyana pagana	Animalia	Arthropoda	Insecta	Hemiptera	Cixiidae	Eucarpiini		Kirbyana		Other material	catalog:NWAFU:Hemiptera:HO222142	Shuye Wang	1	female	adult	China		Hainan			Wuzhi Mountain	720m	2009-08-02		NWAFU
210	Neocarpia maai	Animalia	Arthropoda	Insecta	Hemiptera	Cixiidae	Eucarpiini		Neocarpia		Other material	catalog:NWAFU:Hemiptera:HO222143	Hongwei Guo	1	male	adult	China		Zhejiang			Fengyang Mountain, Luao		2007-07-31		NWAFU
211	Neocarpia maai	Animalia	Arthropoda	Insecta	Hemiptera	Cixiidae	Eucarpiini		Neocarpia		Other material	catalog:NWAFU:Hemiptera:HO222144	Hongwei Guo	1	male	adult	China		Zhejiang			Fengyang Mountain, Luao		2007-07-31		NWAFU
212	Neocarpia maai	Animalia	Arthropoda	Insecta	Hemiptera	Cixiidae	Eucarpiini		Neocarpia		Other material	catalog:NWAFU:Hemiptera:HO222145	Hongwei Guo	1	female	adult	China		Zhejiang			Fengyang Mountain, Luao		2007-07-31		NWAFU
213	Neocarpia maai	Animalia	Arthropoda	Insecta	Hemiptera	Cixiidae	Eucarpiini		Neocarpia		Other material	catalog:NWAFU:Hemiptera:HO222146	Hongwei Guo	1	female	adult	China		Zhejiang			Fengyang Mountain, Luao		2007-07-31		NWAFU
214	Neocarpia maai	Animalia	Arthropoda	Insecta	Hemiptera	Cixiidae	Eucarpiini		Neocarpia		Other material	catalog:NWAFU:Hemiptera:HO222147	Hongwei Guo	1	female	adult	China		Zhejiang			Fengyang Mountain, Luao		2007-07-31		NWAFU
215	Neocarpia maai	Animalia	Arthropoda	Insecta	Hemiptera	Cixiidae	Eucarpiini		Neocarpia		Other material	catalog:NWAFU:Hemiptera:HO222148	Hongwei Guo	1	female	adult	China		Zhejiang			Fengyang Mountain, Luao		2007-07-31		NWAFU
216	Neocarpia maai	Animalia	Arthropoda	Insecta	Hemiptera	Cixiidae	Eucarpiini		Neocarpia		Other material	catalog:NWAFU:Hemiptera:HO222149	Hongwei Guo	1	female	adult	China		Zhejiang			Fengyang Mountain, Luao		2007-07-31		NWAFU
217	Atretus nigronervatus	Animalia	Arthropoda	Insecta	Hemiptera	Cixiidae	Pentastirini	Pentastirina	Atretus		Other material	catalog:NWAFU:Hemiptera:HO222150	Unknown Collector	1	male	adult	China		Guangxi			Baiyangsi		1940-06-02		NWAFU
218	Indolipa fopingensis	Animalia	Arthropoda	Insecta	Hemiptera	Cixiidae	Pentastirini	Pentastirina	Indolipa		Other material	catalog:NWAFU:Hemiptera:HO222151	Ruikai Bai	1	male	adult	China		Shaaxi		Foping	Yueba	600-650m	2014-07-07		NWAFU
219	Indolipa fopingensis	Animalia	Arthropoda	Insecta	Hemiptera	Cixiidae	Pentastirini	Pentastirina	Indolipa		Other material	catalog:NWAFU:Hemiptera:HO222152	Ruikai Bai	1	male	adult	China		Shaaxi		Foping	Yueba	600-650m	2014-07-07		NWAFU
220	Indolipa fopingensis	Animalia	Arthropoda	Insecta	Hemiptera	Cixiidae	Pentastirini	Pentastirina	Indolipa		Other material	catalog:NWAFU:Hemiptera:HO222153	Ruikai Bai	1	male	adult	China		Shaaxi		Foping	Yueba	600-650m	2014-07-07		NWAFU
221	Indolipa gansuensis	Animalia	Arthropoda	Insecta	Hemiptera	Cixiidae	Pentastirini	Pentastirina	Indolipa		Other material	catalog:NWAFU:Hemiptera:HO222154	Chunhua Yang	1	male	adult	China		Gansu		Kangxian	Jincaifeng	600-650m	1980-07-30		NWAFU
222	Indolipa huapingensis	Animalia	Arthropoda	Insecta	Hemiptera	Cixiidae	Pentastirini	Pentastirina	Indolipa		Holotype	catalog:NWAFU:Hemiptera:HO222155	Ruikai Bai	1	male	adult	China		Guangxi			Huaping nature reserve	550-600m	2014-07-07		NWAFU
223	Indolipa huapingensis	Animalia	Arthropoda	Insecta	Hemiptera	Cixiidae	Pentastirini	Pentastirina	Indolipa		Paratype	catalog:NWAFU:Hemiptera:HO222156	Ruikai Bai	1	male	adult	China		Guangxi			Lingyun	600-700m	2014-08-15		NWAFU
224	Indolipa kurseongensis	Animalia	Arthropoda	Insecta	Hemiptera	Cixiidae	Pentastirini	Pentastirina	Indolipa		Other material	catalog:CAF:Hemiptera:02	Fasheng Li	1	male	adult	China		Tibet			Check corner cave embarrassment	1570m	1978-06-24		CAF
225	Indolipa kurseongensis	Animalia	Arthropoda	Insecta	Hemiptera	Cixiidae	Pentastirini	Pentastirina	Indolipa		Other material	catalog:CAF:Hemiptera:03	Fasheng Li	1	male	adult	China		Tibet			Check corner cave embarrassment	1570m	1978-06-24		CAF
226	Indolipa kurseongensis	Animalia	Arthropoda	Insecta	Hemiptera	Cixiidae	Pentastirini	Pentastirina	Indolipa		Other material	catalog:CAF:Hemiptera:04	Fasheng Li	1	female	adult	China		Tibet			Check corner cave embarrassment	1570m	1978-06-24		CAF
227	Indolipa kurseongensis	Animalia	Arthropoda	Insecta	Hemiptera	Cixiidae	Pentastirini	Pentastirina	Indolipa		Other material	catalog:CAF:Hemiptera:05	Fasheng Li	1	female	adult	China		Tibet			Check corner cave embarrassment	1570m	1978-06-25		CAF
228	Indolipa kurseongensis	Animalia	Arthropoda	Insecta	Hemiptera	Cixiidae	Pentastirini	Pentastirina	Indolipa		Other material	catalog:CAF:Hemiptera:06	Fasheng Li	1	male	adult	China		Tibet			Chayusha embarrassment	1700m	1978-06-29		CAF
229	Indolipa kurseongensis	Animalia	Arthropoda	Insecta	Hemiptera	Cixiidae	Pentastirini	Pentastirina	Indolipa		Other material	catalog:CAF:Hemiptera:07	Fasheng Li	1	male	adult	China		Tibet			Chayusha embarrassment	1700m	1978-06-29		CAF
230	Indolipa kurseongensis	Animalia	Arthropoda	Insecta	Hemiptera	Cixiidae	Pentastirini	Pentastirina	Indolipa		Other material	catalog:CAF:Hemiptera:08	Yinheng Han	1	male	adult	China		Tibet		motuo	back collapse	850m	1983-06-19		CAF
231	Indolipa kurseongensis	Animalia	Arthropoda	Insecta	Hemiptera	Cixiidae	Pentastirini	Pentastirina	Indolipa		Other material	catalog:CAF:Hemiptera:09	Yinheng Han	1	male	adult	China		Tibet		motuo	back collapse	851m	1983-06-19		CAF
232	Indolipa kurseongensis	Animalia	Arthropoda	Insecta	Hemiptera	Cixiidae	Pentastirini	Pentastirina	Indolipa		Other material	catalog:CAF:Hemiptera:10	Yinheng Han	1	female	adult	China		Tibet		motuo	back collapse	852m	1983-06-19		CAF
233	Indolipa kurseongensis	Animalia	Arthropoda	Insecta	Hemiptera	Cixiidae	Pentastirini	Pentastirina	Indolipa		Other material	catalog:CAF:Hemiptera:11	Yingqi Lin	1	male	adult	China		Yunnan	Lvchun		Huanglian Mountain, Dapingzhang		2017-06-24		CAF
234	Indolipa kurseongensis	Animalia	Arthropoda	Insecta	Hemiptera	Cixiidae	Pentastirini	Pentastirina	Indolipa		Other material	catalog:NWAFU:Hemiptera:HO222157	Yang Luo	1	male	adult	China		Hunan			Suining, Huangsang	500m	2016-06-07		NWAFU
235	Indolipa tappanus	Animalia	Arthropoda	Insecta	Hemiptera	Cixiidae	Pentastirini	Pentastirina	Indolipa		Other material	catalog:NWAFU:Hemiptera:HO222158	Yinglun Wang & Qin Zhai	1	female	adult	China		Hunan			Diaoluo Mountain		2007/6/1/6		NWAFU
236	Indolipa tappanus	Animalia	Arthropoda	Insecta	Hemiptera	Cixiidae	Pentastirini	Pentastirina	Indolipa		Other material	catalog:NWAFU:Hemiptera:HO222159	Yinglun Wang & Qin Zhai	1	female	adult	China		Hunan			Diaoluo Mountain		2007/6/1/6		NWAFU
237	Oecleopsis articara	Animalia	Arthropoda	Insecta	Hemiptera	Cixiidae	Pentastirini	Pentastirina	Oecleopsis		Other material	catalog:NWAFU:Hemiptera:HO222160	Manqiang Wang	1	male	adult	China		Hunan			Jianfengling	900m	1905-07-01		NWAFU
238	Oecleopsis articara	Animalia	Arthropoda	Insecta	Hemiptera	Cixiidae	Pentastirini	Pentastirina	Oecleopsis		Other material	catalog:NWAFU:Hemiptera:HO222161	Qiulei Men	1	male	adult	China		Hunan			Limuling	700m	2009-07-22		NWAFU
239	Oecleopsis articara	Animalia	Arthropoda	Insecta	Hemiptera	Cixiidae	Pentastirini	Pentastirina	Oecleopsis		Other material	catalog:NWAFU:Hemiptera:HO222162	Wumin Zhang	1	female	adult	China		Sichuan			Emei Mountain		2009-04-21		NWAFU
240	Oecleopsis articara	Animalia	Arthropoda	Insecta	Hemiptera	Cixiidae	Pentastirini	Pentastirina	Oecleopsis		Other material	catalog:NWAFU:Hemiptera:HO222163	Yinglun Wang & Qincai Zhai	1	female	adult	China		Hainan			Yinggeling		1976/10/?		NWAFU
241	Oecleopsis articara	Animalia	Arthropoda	Insecta	Hemiptera	Cixiidae	Pentastirini	Pentastirina	Oecleopsis		Other material	catalog:NWAFU:Hemiptera:HO222164	Chunhua Yang	1	female	adult	China		Henan			Gongyi		2007-05-24		NWAFU
242	Oecleopsis articara	Animalia	Arthropoda	Insecta	Hemiptera	Cixiidae	Pentastirini	Pentastirina	Oecleopsis		Other material	catalog:NWAFU:Hemiptera:HO222165	Yang Luo	1	male	adult	China		Guizhou	Duyun	Libo	Maolan	600m	1981-09-25		NWAFU
243	Oecleopsis articara	Animalia	Arthropoda	Insecta	Hemiptera	Cixiidae	Pentastirini	Pentastirina	Oecleopsis		Other material	catalog:NWAFU:Hemiptera:HO222166	Yang Luo	1	male	adult	China		Guizhou	Duyun	Libo	Maolan	601m	1981-09-26		NWAFU
244	Oecleopsis articara	Animalia	Arthropoda	Insecta	Hemiptera	Cixiidae	Pentastirini	Pentastirina	Oecleopsis		Other material	catalog:NWAFU:Hemiptera:HO222167	Yang Luo	1	female	adult	China		Guizhou	Duyun	Libo	Maolan	602m	1981-09-27		NWAFU
245	Oecleopsis bifidus	Animalia	Arthropoda	Insecta	Hemiptera	Cixiidae	Pentastirini	Pentastirina	Oecleopsis		Other material	catalog:NWAFU:Hemiptera:HO222168	I Chou	1	female	adult	China		Fujjian		Shaowu	Dazhulan		2016-08-04		NWAFU
246	Oecleopsis bifidus	Animalia	Arthropoda	Insecta	Hemiptera	Cixiidae	Pentastirini	Pentastirina	Oecleopsis		Other material	catalog:NWAFU:Hemiptera:HO222169	I Chou	1	female	adult	China		Fujjian		Shaowu	Huaangkeng		1963/7/10/16		NWAFU
247	Oecleopsis chiangi	Animalia	Arthropoda	Insecta	Hemiptera	Cixiidae	Pentastirini	Pentastirina	Oecleopsis		Other material	catalog:NWAFU:Hemiptera:HO222170	I Chou	1	male	adult	China		Fujjian		Shaowu	Dazhulan		1963-07-08		NWAFU
248	Oecleopsis chiangi	Animalia	Arthropoda	Insecta	Hemiptera	Cixiidae	Pentastirini	Pentastirina	Oecleopsis		Other material	catalog:NWAFU:Hemiptera:HO222171	I Chou	1	male	adult	China		Fujjian		Shaowu	Huaangkeng		1963/7/10/16		NWAFU
249	Oecleopsis elevatus	Animalia	Arthropoda	Insecta	Hemiptera	Cixiidae	Pentastirini	Pentastirina	Oecleopsis		Other material	catalog:NWAFU:Hemiptera:HO222172	Zhengliang Wu & Xiaolin Lu	1	male	adult	China		Guangxi	Lingchuan		Lingtian		1963-07-08		NWAFU
250	Oecleopsis elevatus	Animalia	Arthropoda	Insecta	Hemiptera	Cixiidae	Pentastirini	Pentastirina	Oecleopsis		Other material	catalog:NWAFU:Hemiptera:HO222173	Zhengliang Wu & Xiaolin Lu	1	female	adult	China		Guangxi	Lingchuan		Lingtian		1963-07-08		NWAFU
251	Oecleopsis elevatus	Animalia	Arthropoda	Insecta	Hemiptera	Cixiidae	Pentastirini	Pentastirina	Oecleopsis		Other material	catalog:NWAFU:Hemiptera:HO222174	Zhengliang Wu & Xiaolin Lu	1	female	adult	China		Guangxi	Lingchuan		Lingtian		1963-07-08		NWAFU
252	Oecleopsis petasatus	Animalia	Arthropoda	Insecta	Hemiptera	Cixiidae	Pentastirini	Pentastirina	Oecleopsis		Lectotype	catalog:MNHN:Hemiptera:EH-EH1306	Pavie A	1	male	adult	Combodge							1896/1/1		MNHN
253	Oecleopsis petasatus	Animalia	Arthropoda	Insecta	Hemiptera	Cixiidae	Pentastirini	Pentastirina	Oecleopsis		Paratype	catalog:MNHN:Hemiptera:EH-EH1308	Pavie A	1	female	adult	Combodge							1896/1/1		MNHN
254	Oecleopsis petasatus	Animalia	Arthropoda	Insecta	Hemiptera	Cixiidae	Pentastirini	Pentastirina	Oecleopsis		Paratype	catalog:MNHN:Hemiptera:EH-EH1207	Pavie A	1	female	adult	Combodge							1896/1/1		MNHN
255	Oecleopsis petasatus	Animalia	Arthropoda	Insecta	Hemiptera	Cixiidae	Pentastirini	Pentastirina	Oecleopsis		Other material	catalog:NWAFU:Hemiptera:HO222175	Lei Zhang	1	male	adult	China		Yunnan			Yaoqu	800m	1984-06-05		NWAFU
256	Oecleopsis petasatus	Animalia	Arthropoda	Insecta	Hemiptera	Cixiidae	Pentastirini	Pentastirina	Oecleopsis		Other material	catalog:NWAFU:Hemiptera:HO222176	Lei Zhang	1	male	adult	China		Yunnan			Yaoqu	800m	1984-06-05		NWAFU
257	Oecleopsis petasatus	Animalia	Arthropoda	Insecta	Hemiptera	Cixiidae	Pentastirini	Pentastirina	Oecleopsis		Other material	catalog:NWAFU:Hemiptera:HO222177	Lei Zhang	1	male	adult	China		Yunnan			Yaoqu	800m	1984-06-05		NWAFU
258	Oecleopsis petasatus	Animalia	Arthropoda	Insecta	Hemiptera	Cixiidae	Pentastirini	Pentastirina	Oecleopsis		Other material	catalog:NWAFU:Hemiptera:HO222178	Lei Zhang	1	male	adult	China		Yunnan			Yaoqu	800m	1984-06-05		NWAFU
259	Oecleopsis petasatus	Animalia	Arthropoda	Insecta	Hemiptera	Cixiidae	Pentastirini	Pentastirina	Oecleopsis		Other material	catalog:NWAFU:Hemiptera:HO222179	Lei Zhang	1	male	adult	China		Yunnan			Yaoqu	800m	1984-06-05		NWAFU
260	Oecleopsis petasatus	Animalia	Arthropoda	Insecta	Hemiptera	Cixiidae	Pentastirini	Pentastirina	Oecleopsis		Other material	catalog:NWAFU:Hemiptera:HO222180	Lei Zhang	1	male	adult	China		Yunnan			Yaoqu	800m	1984-06-05		NWAFU
261	Oecleopsis petasatus	Animalia	Arthropoda	Insecta	Hemiptera	Cixiidae	Pentastirini	Pentastirina	Oecleopsis		Other material	catalog:NWAFU:Hemiptera:HO222181	Lei Zhang	1	female	adult	China		Yunnan			Yaoqu	800m	1984-06-05		NWAFU
262	Oecleopsis petasatus	Animalia	Arthropoda	Insecta	Hemiptera	Cixiidae	Pentastirini	Pentastirina	Oecleopsis		Other material	catalog:NWAFU:Hemiptera:HO222182	Lei Zhang	1	female	adult	China		Yunnan			Yaoqu	800m	1984-06-05		NWAFU
263	Oecleopsis petasatus	Animalia	Arthropoda	Insecta	Hemiptera	Cixiidae	Pentastirini	Pentastirina	Oecleopsis		Other material	catalog:NWAFU:Hemiptera:HO222183	Lei Zhang	1	female	adult	China		Yunnan			Yaoqu	800m	1984-06-05		NWAFU
264	Oecleopsis petasatus	Animalia	Arthropoda	Insecta	Hemiptera	Cixiidae	Pentastirini	Pentastirina	Oecleopsis		Other material	catalog:NWAFU:Hemiptera:HO222184	Lei Zhang	1	female	adult	China		Yunnan			Yaoqu	800m	1984-06-05		NWAFU
265	Oecleopsis petasatus	Animalia	Arthropoda	Insecta	Hemiptera	Cixiidae	Pentastirini	Pentastirina	Oecleopsis		Other material	catalog:NWAFU:Hemiptera:HO222185	Lei Zhang	1	female	adult	China		Yunnan			Yaoqu	800m	1984-06-05		NWAFU
266	Oecleopsis petasatus	Animalia	Arthropoda	Insecta	Hemiptera	Cixiidae	Pentastirini	Pentastirina	Oecleopsis		Other material	catalog:NWAFU:Hemiptera:HO222186	Lei Zhang	1	female	adult	China		Yunnan			Yaoqu	800m	1984-06-05		NWAFU
267	Oecleopsis petasatus	Animalia	Arthropoda	Insecta	Hemiptera	Cixiidae	Pentastirini	Pentastirina	Oecleopsis		Other material	catalog:NWAFU:Hemiptera:HO222187	Lei Zhang	1	female	adult	China		Yunnan			Yaoqu	800m	1984-06-05		NWAFU
268	Oecleopsis petasatus	Animalia	Arthropoda	Insecta	Hemiptera	Cixiidae	Pentastirini	Pentastirina	Oecleopsis		Other material	catalog:NWAFU:Hemiptera:HO222188	Lei Zhang	1	female	adult	China		Yunnan			Yaoqu	800m	1984-06-05		NWAFU
269	Oecleopsis petasatus	Animalia	Arthropoda	Insecta	Hemiptera	Cixiidae	Pentastirini	Pentastirina	Oecleopsis		Other material	catalog:NWAFU:Hemiptera:HO222189	Lei Zhang	1	female	adult	China		Yunnan			Yaoqu	800m	1984-06-05		NWAFU
270	Oecleopsis petasatus	Animalia	Arthropoda	Insecta	Hemiptera	Cixiidae	Pentastirini	Pentastirina	Oecleopsis		Other material	catalog:NWAFU:Hemiptera:HO222190	Lei Zhang	1	female	adult	China		Yunnan			Yaoqu	800m	1984-06-05		NWAFU
271	Oecleopsis petasatus	Animalia	Arthropoda	Insecta	Hemiptera	Cixiidae	Pentastirini	Pentastirina	Oecleopsis		Other material	catalog:NWAFU:Hemiptera:HO222191	Lei Zhang	1	female	adult	China		Yunnan			Yaoqu	800m	1984-06-05		NWAFU
272	Oecleopsis petasatus	Animalia	Arthropoda	Insecta	Hemiptera	Cixiidae	Pentastirini	Pentastirina	Oecleopsis		Other material	catalog:NWAFU:Hemiptera:HO222192	Lei Zhang	1	female	adult	China		Yunnan			Yaoqu	800m	1984-06-05		NWAFU
273	Oecleopsis petasatus	Animalia	Arthropoda	Insecta	Hemiptera	Cixiidae	Pentastirini	Pentastirina	Oecleopsis		Other material	catalog:NWAFU:Hemiptera:HO222193	Lei Zhang	1	female	adult	China		Yunnan			Yaoqu	800m	1984-06-05		NWAFU
274	Oecleopsis petasatus	Animalia	Arthropoda	Insecta	Hemiptera	Cixiidae	Pentastirini	Pentastirina	Oecleopsis		Other material	catalog:NWAFU:Hemiptera:HO222194	Lei Zhang	1	female	adult	China		Yunnan			Yaoqu	800m	1984-06-05		NWAFU
275	Oecleopsis petasatus	Animalia	Arthropoda	Insecta	Hemiptera	Cixiidae	Pentastirini	Pentastirina	Oecleopsis		Other material	catalog:NWAFU:Hemiptera:HO222195	Lei Zhang	1	female	adult	China		Yunnan			Yaoqu	800m	1984-06-05		NWAFU
276	Oecleopsis petasatus	Animalia	Arthropoda	Insecta	Hemiptera	Cixiidae	Pentastirini	Pentastirina	Oecleopsis		Other material	catalog:NWAFU:Hemiptera:HO222196	Lei Zhang	1	female	adult	China		Yunnan			Yaoqu	800m	1984-06-05		NWAFU
277	Oecleopsis petasatus	Animalia	Arthropoda	Insecta	Hemiptera	Cixiidae	Pentastirini	Pentastirina	Oecleopsis		Other material	catalog:NWAFU:Hemiptera:HO222197	Lei Zhang	1	female	adult	China		Yunnan			Yaoqu	800m	1984-06-05		NWAFU
278	Oecleopsis petasatus	Animalia	Arthropoda	Insecta	Hemiptera	Cixiidae	Pentastirini	Pentastirina	Oecleopsis		Other material	catalog:NWAFU:Hemiptera:HO222198	Lei Zhang	1	female	adult	China		Yunnan			Yaoqu	800m	1984-06-05		NWAFU
279	Oecleopsis petasatus	Animalia	Arthropoda	Insecta	Hemiptera	Cixiidae	Pentastirini	Pentastirina	Oecleopsis		Other material	catalog:NWAFU:Hemiptera:HO222199	Lei Zhang	1	female	adult	China		Yunnan			Yaoqu	800m	1984-06-05		NWAFU
280	Oecleopsis petasatus	Animalia	Arthropoda	Insecta	Hemiptera	Cixiidae	Pentastirini	Pentastirina	Oecleopsis		Other material	catalog:NWAFU:Hemiptera:HO222200	Lei Zhang	1	female	adult	China		Yunnan			Yaoqu	800m	1984-06-05		NWAFU
281	Oecleopsis petasatus	Animalia	Arthropoda	Insecta	Hemiptera	Cixiidae	Pentastirini	Pentastirina	Oecleopsis		Other material	catalog:NWAFU:Hemiptera:HO222201	Lei Zhang	1	male	adult	China		Yunnan			Yaoqu	800m	2009-05-31		NWAFU
282	Oecleopsis petasatus	Animalia	Arthropoda	Insecta	Hemiptera	Cixiidae	Pentastirini	Pentastirina	Oecleopsis		Other material	catalog:NWAFU:Hemiptera:HO222202	Lei Zhang	1	male	adult	China		Yunnan			Yaoqu	800m	2009-05-31		NWAFU
283	Oecleopsis petasatus	Animalia	Arthropoda	Insecta	Hemiptera	Cixiidae	Pentastirini	Pentastirina	Oecleopsis		Other material	catalog:NWAFU:Hemiptera:HO222203	Lei Zhang	1	female	adult	China		Yunnan			Yaoqu	800m	2009-05-31		NWAFU
284	Oecleopsis petasatus	Animalia	Arthropoda	Insecta	Hemiptera	Cixiidae	Pentastirini	Pentastirina	Oecleopsis		Other material	catalog:NWAFU:Hemiptera:HO222204	Lei Zhang	1	female	adult	China		Yunnan			Yaoqu	800m	2009-05-31		NWAFU
285	Oecleopsis petasatus	Animalia	Arthropoda	Insecta	Hemiptera	Cixiidae	Pentastirini	Pentastirina	Oecleopsis		Other material	catalog:NWAFU:Hemiptera:HO222205	Lei Zhang	1	female	adult	China		Yunnan			Yaoqu	800m	2009-05-31		NWAFU
286	Oecleopsis petasatus	Animalia	Arthropoda	Insecta	Hemiptera	Cixiidae	Pentastirini	Pentastirina	Oecleopsis		Other material	catalog:NWAFU:Hemiptera:HO222206	Lei Zhang	1	female	adult	China		Yunnan			Yaoqu	800m	2009-05-31		NWAFU
287	Oecleopsis petasatus	Animalia	Arthropoda	Insecta	Hemiptera	Cixiidae	Pentastirini	Pentastirina	Oecleopsis		Other material	catalog:NWAFU:Hemiptera:HO222207	Lei Zhang	1	female	adult	China		Yunnan			Yaoqu	800m	2009-05-31		NWAFU
288	Oecleopsis petasatus	Animalia	Arthropoda	Insecta	Hemiptera	Cixiidae	Pentastirini	Pentastirina	Oecleopsis		Other material	catalog:NWAFU:Hemiptera:HO222208	Lei Zhang	1	female	adult	China		Yunnan			Yaoqu	800m	2009-05-31		NWAFU
289	Oecleopsis petasatus	Animalia	Arthropoda	Insecta	Hemiptera	Cixiidae	Pentastirini	Pentastirina	Oecleopsis		Other material	catalog:NWAFU:Hemiptera:HO222209	Lei Zhang	1	female	adult	China		Yunnan			Yaoqu	800m	2009-05-31		NWAFU
290	Oecleopsis petasatus	Animalia	Arthropoda	Insecta	Hemiptera	Cixiidae	Pentastirini	Pentastirina	Oecleopsis		Other material	catalog:NWAFU:Hemiptera:HO222210	Lei Zhang	1	female	adult	China		Yunnan			Yaoqu	800m	2009-05-31		NWAFU
291	Oecleopsis petasatus	Animalia	Arthropoda	Insecta	Hemiptera	Cixiidae	Pentastirini	Pentastirina	Oecleopsis		Other material	catalog:NWAFU:Hemiptera:HO222211	Tianhe Hao	1	male	adult	China		Yunnan		Menglun	Mengla		2009-05-30		NWAFU
292	Oecleopsis petasatus	Animalia	Arthropoda	Insecta	Hemiptera	Cixiidae	Pentastirini	Pentastirina	Oecleopsis		Other material	catalog:NWAFU:Hemiptera:HO222212	I Chou & Fengying Zheng	1	female	adult	China		Sichuan	Yaan		Zhougong Mountain		1986-06-09		NWAFU
293	Oecleopsis petasatus	Animalia	Arthropoda	Insecta	Hemiptera	Cixiidae	Pentastirini	Pentastirina	Oecleopsis		Other material	catalog:NWAFU:Hemiptera:HO222213	Yinglun Wang & Qincai Zhai;	1	female	adult	China		Hainan			Yinggeling		1939-07-13		NWAFU
294	Oecleopsis petasatus	Animalia	Arthropoda	Insecta	Hemiptera	Cixiidae	Pentastirini	Pentastirina	Oecleopsis		Other material	catalog:NWAFU:Hemiptera:HO222214	Tianhe Hao	1	female	adult	China		Yunnan			Longling, Shanzipo		2007-05-23		NWAFU
295	Oecleopsis sinicus	Animalia	Arthropoda	Insecta	Hemiptera	Cixiidae	Pentastirini	Pentastirina	Oecleopsis		Other material	catalog:NWAFU:Hemiptera:HO222215	Yalin Zhang & Yonghui Chai	1	male	adult	China		Hunan	Chenzhou				1979-06-05		NWAFU
296	Oecleopsis sinicus	Animalia	Arthropoda	Insecta	Hemiptera	Cixiidae	Pentastirini	Pentastirina	Oecleopsis		Other material	catalog:NWAFU:Hemiptera:HO222216	Yalin Zhang & Yonghui Chai	1	male	adult	China		Hunan	Chenzhou				1979-06-05		NWAFU
297	Oecleopsis sinicus	Animalia	Arthropoda	Insecta	Hemiptera	Cixiidae	Pentastirini	Pentastirina	Oecleopsis		Other material	catalog:NWAFU:Hemiptera:HO222217	Zhencai Zhang	1	male	adult	China		Fujian	Fuzhou		Xihu		1985-08-16		NWAFU
298	Oecleopsis sinicus	Animalia	Arthropoda	Insecta	Hemiptera	Cixiidae	Pentastirini	Pentastirina	Oecleopsis		Other material	catalog:NWAFU:Hemiptera:HO222218	Zhencai Zhang	1	male	adult	China		Fujian	Fuzhou		Xihu		1985-08-16		NWAFU
299	Oecleopsis sinicus	Animalia	Arthropoda	Insecta	Hemiptera	Cixiidae	Pentastirini	Pentastirina	Oecleopsis		Other material	catalog:NWAFU:Hemiptera:HO222219	Zhengliang Wu & Xiaolin Lu	1	male	adult	China		Guangxi	Lingchuan		Lingtian		1964-05-12		NWAFU
300	Oecleopsis sinicus	Animalia	Arthropoda	Insecta	Hemiptera	Cixiidae	Pentastirini	Pentastirina	Oecleopsis		Other material	catalog:NWAFU:Hemiptera:HO222220	Zhengliang Wu & Xiaolin Lu	1	male	adult	China		Guangxi	Lingchuan		Lingtian		1964-05-12		NWAFU
301	Oecleopsis sinicus	Animalia	Arthropoda	Insecta	Hemiptera	Cixiidae	Pentastirini	Pentastirina	Oecleopsis		Other material	catalog:NWAFU:Hemiptera:HO222221	Hongwei Guo	1	male	adult	China		Hunan		Huping	Quanping Mountain		1984-06-05		NWAFU
302	Oecleopsis sinicus	Animalia	Arthropoda	Insecta	Hemiptera	Cixiidae	Pentastirini	Pentastirina	Oecleopsis		Other material	catalog:NWAFU:Hemiptera:HO222222	Hongwei Guo	1	male	adult	China		Hunan		Huping	Quanping Mountain		1984-06-05		NWAFU
303	Oecleopsis sinicus	Animalia	Arthropoda	Insecta	Hemiptera	Cixiidae	Pentastirini	Pentastirina	Oecleopsis		Other material	catalog:CAU:Hemiptera:12	Siyu Gong	1	male	adult	China		Beijing		Mentougou	Qingshui, Yanjiatai		2006-07-20		CAU
304	Oecleopsis sinicus	Animalia	Arthropoda	Insecta	Hemiptera	Cixiidae	Pentastirini	Pentastirina	Oecleopsis		Other material	catalog:CAU:Hemiptera:13	Siyu Gong	1	male	adult	China		Beijing		Mentougou	Qingshui, Yanjiatai		2006-07-20		CAU
305	Oecleopsis sinicus	Animalia	Arthropoda	Insecta	Hemiptera	Cixiidae	Pentastirini	Pentastirina	Oecleopsis		Other material	catalog:CAU:Hemiptera:14	Siyu Gong	1	male	adult	China		Beijing		Mentougou	Qingshui, Yanjiatai		2006-07-20		CAU
306	Oecleopsis sinicus	Animalia	Arthropoda	Insecta	Hemiptera	Cixiidae	Pentastirini	Pentastirina	Oecleopsis		Other material	catalog:CAU:Hemiptera:15	Siyu Gong	1	male	adult	China		Beijing		Mentougou	Qingshui, Yanjiatai		2006-07-20		CAU
307	Oecleopsis sinicus	Animalia	Arthropoda	Insecta	Hemiptera	Cixiidae	Pentastirini	Pentastirina	Oecleopsis		Other material	catalog:CAU:Hemiptera:16	Siyu Gong	1	male	adult	China		Beijing		Mentougou	Qingshui, Yanjiatai		2006-07-20		CAU
308	Oecleopsis sinicus	Animalia	Arthropoda	Insecta	Hemiptera	Cixiidae	Pentastirini	Pentastirina	Oecleopsis		Other material	catalog:CAU:Hemiptera:17	Siyu Gong	1	male	adult	China		Beijing		Mentougou	Qingshui, Yanjiatai		2006-07-20		CAU
309	Oecleopsis sinicus	Animalia	Arthropoda	Insecta	Hemiptera	Cixiidae	Pentastirini	Pentastirina	Oecleopsis		Other material	catalog:CAU:Hemiptera:18	Siyu Gong	1	male	adult	China		Beijing		Mentougou	Qingshui, Yanjiatai		2006-07-20		CAU
310	Oecleopsis sinicus	Animalia	Arthropoda	Insecta	Hemiptera	Cixiidae	Pentastirini	Pentastirina	Oecleopsis		Other material	catalog:CAU:Hemiptera:19	Siyu Gong	1	male	adult	China		Beijing		Mentougou	Qingshui, Yanjiatai		2006-07-20		CAU
311	Oecleopsis sinicus	Animalia	Arthropoda	Insecta	Hemiptera	Cixiidae	Pentastirini	Pentastirina	Oecleopsis		Other material	catalog:CAU:Hemiptera:20	Siyu Gong	1	female	adult	China		Beijing		Mentougou	Qingshui, Yanjiatai		2006-07-20		CAU
312	Oecleopsis sinicus	Animalia	Arthropoda	Insecta	Hemiptera	Cixiidae	Pentastirini	Pentastirina	Oecleopsis		Other material	catalog:CAU:Hemiptera:21	Siyu Gong	1	female	adult	China		Beijing		Mentougou	Qingshui, Yanjiatai		2006-07-20		CAU
313	Oecleopsis sinicus	Animalia	Arthropoda	Insecta	Hemiptera	Cixiidae	Pentastirini	Pentastirina	Oecleopsis		Other material	catalog:CAU:Hemiptera:22	Siyu Gong	1	male	adult	China		Beijing		Mentougou	Qingshui, Longmenjian		2017-07-10		CAU
314	Oecleopsis sinicus	Animalia	Arthropoda	Insecta	Hemiptera	Cixiidae	Pentastirini	Pentastirina	Oecleopsis		Other material	catalog:CAU:Hemiptera:23	Siyu Gong	1	female	adult	China		Beijing		Mentougou	Qingshui, Longmenjian		2017-07-10		CAU
315	Oecleopsis sinicus	Animalia	Arthropoda	Insecta	Hemiptera	Cixiidae	Pentastirini	Pentastirina	Oecleopsis		Other material	catalog:CAU:Hemiptera:24	Siyu Gong	1	male	adult	China		Beijing		Mentougou	Qingshui, Shangqingshui		2017-07-08		CAU
316	Oecleopsis sinicus	Animalia	Arthropoda	Insecta	Hemiptera	Cixiidae	Pentastirini	Pentastirina	Oecleopsis		Other material	catalog:CAU:Hemiptera:25	Siyu Gong	1	male	adult	China		Beijing		Mentougou	Zhaitang, Malan		2017-07-09		CAU
317	Oecleopsis sinicus	Animalia	Arthropoda	Insecta	Hemiptera	Cixiidae	Pentastirini	Pentastirina	Oecleopsis		Other material	catalog:CAU:Hemiptera:26	Siyu Gong	1	female	adult	China		Beijing		Mentougou	Zhaitang, Malan		2017-07-09		CAU
318	Oecleopsis sinicus	Animalia	Arthropoda	Insecta	Hemiptera	Cixiidae	Pentastirini	Pentastirina	Oecleopsis		Other material	catalog:CAU:Hemiptera:27	Siyu Gong	1	male	adult	China		Beijing		Mentougou	Zhaitang, Cuanbo		2017-07-15		CAU
319	Oecleopsis sinicus	Animalia	Arthropoda	Insecta	Hemiptera	Cixiidae	Pentastirini	Pentastirina	Oecleopsis		Other material	catalog:CAU:Hemiptera:28	Siyu Gong	1	female	adult	China		Beijing		Mentougou	Yanchi, Tianshenghu		2017-07-08		CAU
320	Oecleopsis sinicus	Animalia	Arthropoda	Insecta	Hemiptera	Cixiidae	Pentastirini	Pentastirina	Oecleopsis		Other material	catalog:CAU:Hemiptera:29	Siyu Gong	1	male	adult	China		Beijing		Mentougou	Yanchi, Facheng		2017-07-15		CAU
321	Oecleopsis sinicus	Animalia	Arthropoda	Insecta	Hemiptera	Cixiidae	Pentastirini	Pentastirina	Oecleopsis		Other material	catalog:CAU:Hemiptera:30	Siyu Gong	1	female	adult	China		Beijing		Mentougou	Yanchi, Facheng		2017-07-15		CAU
322	Oecleopsis sinicus	Animalia	Arthropoda	Insecta	Hemiptera	Cixiidae	Pentastirini	Pentastirina	Oecleopsis		Other material	catalog:CAU:Hemiptera:31	Siyu Gong	1	male	adult	China		Beijing		Mentougou	Miaofeng Mountain		2017-07-13		CAU
323	Oecleopsis sinicus	Animalia	Arthropoda	Insecta	Hemiptera	Cixiidae	Pentastirini	Pentastirina	Oecleopsis		Other material	catalog:CAU:Hemiptera:32	Siyu Gong	1	female	adult	China		Beijing		Mentougou	Miaofeng Mountain		2017-07-13		CAU
324	Oecleopsis spinosus	Animalia	Arthropoda	Insecta	Hemiptera	Cixiidae	Pentastirini	Pentastirina	Oecleopsis		Other material	catalog:CAU:Hemiptera:33	Yinglun Wang & Hong Jiang	1	male	adult	China		Shaanxi		Foping			1991-08-01		CAU
325	Oecleopsis spinosus	Animalia	Arthropoda	Insecta	Hemiptera	Cixiidae	Pentastirini	Pentastirina	Oecleopsis		Other material	catalog:CAU:Hemiptera:34	Yinglun Wang & Jianghong Cai	1	male	adult	China		Shaanxi		Foping			1991-08-01		CAU
326	Oecleopsis spinosus	Animalia	Arthropoda	Insecta	Hemiptera	Cixiidae	Pentastirini	Pentastirina	Oecleopsis		Other material	catalog:CAU:Hemiptera:35	Yinglun Wang & MeinanWang	1	female	adult	China		Shaanxi		Foping			1990-08-02		CAU
327	Oecleopsis tiantaiensis	Animalia	Arthropoda	Insecta	Hemiptera	Cixiidae	Pentastirini	Pentastirina	Oecleopsis		Holotype	catalog:NWAFU:Hemiptera:HO222223	Jianhua Wei	1	male	adult	China		Shaanxi	Hanzhong				1980/8/?		NWAFU
328	Oecleopsis tiantaiensis	Animalia	Arthropoda	Insecta	Hemiptera	Cixiidae	Pentastirini	Pentastirina	Oecleopsis		Paratype	catalog:NWAFU:Hemiptera:HO222224	Jianhua Wei	1	male	adult	China		Shaanxi	Hanzhong				1980/8/?		NWAFU
329	Oecleopsis tiantaiensis	Animalia	Arthropoda	Insecta	Hemiptera	Cixiidae	Pentastirini	Pentastirina	Oecleopsis		Paratype	catalog:NWAFU:Hemiptera:HO222225	Jianhua Wei	1	female	adult	China		Shaanxi	Hanzhong				1980/8/?		NWAFU
330	Oecleopsis tiantaiensis	Animalia	Arthropoda	Insecta	Hemiptera	Cixiidae	Pentastirini	Pentastirina	Oecleopsis		Paratype	catalog:NWAFU:Hemiptera:HO222226	Jianhua Wei	1	female	adult	China		Shaanxi	Hanzhong				1980/8/?		NWAFU
331	Oecleopsis tiantaiensis	Animalia	Arthropoda	Insecta	Hemiptera	Cixiidae	Pentastirini	Pentastirina	Oecleopsis		Paratype	catalog:NWAFU:Hemiptera:HO222227	Jianhua Wei	1	female	adult	China		Shaanxi	Hanzhong				1980/8/?		NWAFU
332	Oecleopsis tiantaiensis	Animalia	Arthropoda	Insecta	Hemiptera	Cixiidae	Pentastirini	Pentastirina	Oecleopsis		Paratype	catalog:NWAFU:Hemiptera:HO222228	Jianhua Wei	1	female	adult	China		Shaanxi	Hanzhong				1980/8/?		NWAFU
333	Oecleopsis tiantaiensis	Animalia	Arthropoda	Insecta	Hemiptera	Cixiidae	Pentastirini	Pentastirina	Oecleopsis		Paratype	catalog:NWAFU:Hemiptera:HO222229	Jianhua Wei	1	female	adult	China		Shaanxi	Hanzhong				1980/8/?		NWAFU
334	Oecleopsis tiantaiensis	Animalia	Arthropoda	Insecta	Hemiptera	Cixiidae	Pentastirini	Pentastirina	Oecleopsis		Paratype	catalog:NWAFU:Hemiptera:HO222230	Jianhua Wei	1	female	adult	China		Shaanxi	Hanzhong				1980/8/?		NWAFU
335	Oecleopsis tiantaiensis	Animalia	Arthropoda	Insecta	Hemiptera	Cixiidae	Pentastirini	Pentastirina	Oecleopsis		Paratype	catalog:NWAFU:Hemiptera:HO222231	Jianhua Wei	1	female	adult	China		Shaanxi	Hanzhong				1980/8/?		NWAFU
336	Oecleopsis tiantaiensis	Animalia	Arthropoda	Insecta	Hemiptera	Cixiidae	Pentastirini	Pentastirina	Oecleopsis		Paratype	catalog:NWAFU:Hemiptera:HO222232	Jianhua Wei	1	female	adult	China		Shaanxi	Hanzhong				1980/8/?		NWAFU
337	Oecleopsis tiantaiensis	Animalia	Arthropoda	Insecta	Hemiptera	Cixiidae	Pentastirini	Pentastirina	Oecleopsis		Paratype	catalog:NWAFU:Hemiptera:HO222233	Jianhua Wei	1	female	adult	China		Shaanxi	Hanzhong				1980/8/?		NWAFU
338	Oecleopsis tiantaiensis	Animalia	Arthropoda	Insecta	Hemiptera	Cixiidae	Pentastirini	Pentastirina	Oecleopsis		Paratype	catalog:NWAFU:Hemiptera:HO222234	Jianhua Wei	1	female	adult	China		Shaanxi	Hanzhong				1980/8/?		NWAFU
339	Oecleopsis tiantaiensis	Animalia	Arthropoda	Insecta	Hemiptera	Cixiidae	Pentastirini	Pentastirina	Oecleopsis		Paratype	catalog:NWAFU:Hemiptera:HO222235	Jianhua Wei	1	female	adult	China		Shaanxi	Hanzhong				1980/8/?		NWAFU
340	Oecleopsis tiantaiensis	Animalia	Arthropoda	Insecta	Hemiptera	Cixiidae	Pentastirini	Pentastirina	Oecleopsis		Paratype	catalog:NWAFU:Hemiptera:HO222236	Jianhua Wei	1	female	adult	China		Shaanxi	Hanzhong				1980/8/?		NWAFU
341	Oecleopsis tiantaiensis	Animalia	Arthropoda	Insecta	Hemiptera	Cixiidae	Pentastirini	Pentastirina	Oecleopsis		Paratype	catalog:NWAFU:Hemiptera:HO222237	Jianhua Wei	1	female	adult	China		Shaanxi	Hanzhong				1980/8/?		NWAFU
342	Oecleopsis tiantaiensis	Animalia	Arthropoda	Insecta	Hemiptera	Cixiidae	Pentastirini	Pentastirina	Oecleopsis		Paratype	catalog:NWAFU:Hemiptera:HO222238	Jianhua Wei	1	female	adult	China		Shaanxi	Hanzhong				1980/8/?		NWAFU
343	Oecleopsis tiantaiensis	Animalia	Arthropoda	Insecta	Hemiptera	Cixiidae	Pentastirini	Pentastirina	Oecleopsis		Paratype	catalog:NWAFU:Hemiptera:HO222239	Jianhua Wei	1	female	adult	China		Shaanxi	Hanzhong				1980/8/?		NWAFU
344	Oecleopsis tiantaiensis	Animalia	Arthropoda	Insecta	Hemiptera	Cixiidae	Pentastirini	Pentastirina	Oecleopsis		Paratype	catalog:NWAFU:Hemiptera:HO222240	Jianhua Wei	1	female	adult	China		Shaanxi	Hanzhong				1980/8/?		NWAFU
345	Oecleopsis tiantaiensis	Animalia	Arthropoda	Insecta	Hemiptera	Cixiidae	Pentastirini	Pentastirina	Oecleopsis		Paratype	catalog:NWAFU:Hemiptera:HO222241	Jianhua Wei	1	female	adult	China		Shaanxi	Hanzhong				1980/8/?		NWAFU
346	Oecleopsis tiantaiensis	Animalia	Arthropoda	Insecta	Hemiptera	Cixiidae	Pentastirini	Pentastirina	Oecleopsis		Paratype	catalog:NWAFU:Hemiptera:HO222242	Jianhua Wei	1	female	adult	China		Shaanxi	Hanzhong				1980/8/?		NWAFU
347	Oecleopsis tiantaiensis	Animalia	Arthropoda	Insecta	Hemiptera	Cixiidae	Pentastirini	Pentastirina	Oecleopsis		Paratype	catalog:NWAFU:Hemiptera:HO222243	Jianhua Wei	1	female	adult	China		Shaanxi	Hanzhong				1980/8/?		NWAFU
348	Oecleopsis tiantaiensis	Animalia	Arthropoda	Insecta	Hemiptera	Cixiidae	Pentastirini	Pentastirina	Oecleopsis		Paratype	catalog:NWAFU:Hemiptera:HO222244	Jianhua Wei	1	female	adult	China		Shaanxi	Hanzhong				1980/8/?		NWAFU
349	Oecleopsis tiantaiensis	Animalia	Arthropoda	Insecta	Hemiptera	Cixiidae	Pentastirini	Pentastirina	Oecleopsis		Paratype	catalog:NWAFU:Hemiptera:HO222245	Jianhua Wei	1	female	adult	China		Shaanxi	Hanzhong				1980/8/?		NWAFU
350	Oecleopsis tiantaiensis	Animalia	Arthropoda	Insecta	Hemiptera	Cixiidae	Pentastirini	Pentastirina	Oecleopsis		Other material	catalog:NWAFU:Hemiptera:HO222246	Yinglun Wang & Hongcai Jiang	1	male	adult	China		Shaanxi		Foping			1990-08-02		NWAFU
351	Oecleopsis tiantaiensis	Animalia	Arthropoda	Insecta	Hemiptera	Cixiidae	Pentastirini	Pentastirina	Oecleopsis		Other material	catalog:NWAFU:Hemiptera:HO222247	Yinglun Wang & Hongcai Jiang	1	female	adult	China		Shaanxi		Foping			1990-08-02		NWAFU
352	Oecleopsis tiantaiensis	Animalia	Arthropoda	Insecta	Hemiptera	Cixiidae	Pentastirini	Pentastirina	Oecleopsis		Other material	catalog:NWAFU:Hemiptera:HO222248	Yinglun Wang & Hongcai Jiang	1	female	adult	China		Shaanxi		Foping			1990-08-02		NWAFU
353	Oecleopsis tiantaiensis	Animalia	Arthropoda	Insecta	Hemiptera	Cixiidae	Pentastirini	Pentastirina	Oecleopsis		Other material	catalog:NWAFU:Hemiptera:HO222249	Yinglun Wang & Hongcai Jiang	1	female	adult	China		Shaanxi		Foping			1990-08-02		NWAFU
354	Oecleopsis tiantaiensis	Animalia	Arthropoda	Insecta	Hemiptera	Cixiidae	Pentastirini	Pentastirina	Oecleopsis		Other material	catalog:CAU:Hemiptera:36	Xiang Zhu	1	male	adult	China		Shaanxi	Hanzhong		Maoping, Jiuchi		2007-08-08		CAU
355	Oecleopsis tiantaiensis	Animalia	Arthropoda	Insecta	Hemiptera	Cixiidae	Pentastirini	Pentastirina	Oecleopsis		Other material	catalog:CAU:Hemiptera:37	Xiang Zhu	1	female	adult	China		Shaanxi	Hanzhong		Maoping, Jiuchi		2007-08-08		CAU
356	Oecleopsis tiantaiensis	Animalia	Arthropoda	Insecta	Hemiptera	Cixiidae	Pentastirini	Pentastirina	Oecleopsis		Other material	catalog:SEM_CAS:Hemiptera:45	DunsuWu	1	male	adult	China		Gansu			Xiaolong Mountain		1983-07-17		C.A.S (SEM)
357	Oecleopsis wuyiensis	Animalia	Arthropoda	Insecta	Hemiptera	Cixiidae	Pentastirini	Pentastirina	Oecleopsis		Other material	catalog:NWAFU:Hemiptera:HO222250	Zhongqi Yang	1	male	adult	China		Fujian			Wuyi Mountain, Guadun		1988-08-22		NWAFU
358	Oecleopsis wuyiensis	Animalia	Arthropoda	Insecta	Hemiptera	Cixiidae	Pentastirini	Pentastirina	Oecleopsis		Other material	catalog:NWAFU:Hemiptera:HO222251	Jianhua Wei	1	male	adult	China		Shaanxi	Hanzhong				1980/8/?		NWAFU
359	Oecleopsis wuyiensis	Animalia	Arthropoda	Insecta	Hemiptera	Cixiidae	Pentastirini	Pentastirina	Oecleopsis		Other material	catalog:NWAFU:Hemiptera:HO222252	Jianhua Wei	1	male	adult	China		Shaanxi	Hanzhong				1980/8/?		NWAFU
360	Oecleopsis wuyiensis	Animalia	Arthropoda	Insecta	Hemiptera	Cixiidae	Pentastirini	Pentastirina	Oecleopsis		Other material	catalog:NWAFU:Hemiptera:HO222253	Jianhua Wei	1	male	adult	China		Shaanxi	Hanzhong				1980/8/?		NWAFU
361	Oecleopsis wuyiensis	Animalia	Arthropoda	Insecta	Hemiptera	Cixiidae	Pentastirini	Pentastirina	Oecleopsis		Other material	catalog:NWAFU:Hemiptera:HO222254	Jianhua Wei	1	female	adult	China		Shaanxi	Hanzhong				1980/8/?		NWAFU
362	Oecleopsis wuyiensis	Animalia	Arthropoda	Insecta	Hemiptera	Cixiidae	Pentastirini	Pentastirina	Oecleopsis		Other material	catalog:NWAFU:Hemiptera:HO222255	Jianhua Wei	1	female	adult	China		Shaanxi	Hanzhong				1980/8/?		NWAFU
363	Oecleopsis wuyiensis	Animalia	Arthropoda	Insecta	Hemiptera	Cixiidae	Pentastirini	Pentastirina	Oecleopsis		Other material	catalog:NWAFU:Hemiptera:HO222256	Jianhua Wei	1	female	adult	China		Shaanxi	Hanzhong				1980/8/?		NWAFU
364	Oecleopsis wuyiensis	Animalia	Arthropoda	Insecta	Hemiptera	Cixiidae	Pentastirini	Pentastirina	Oecleopsis		Other material	catalog:NWAFU:Hemiptera:HO222257	Jianhua Wei	1	female	adult	China		Shaanxi	Hanzhong				1980/8/?		NWAFU
365	Oecleopsis wuyiensis	Animalia	Arthropoda	Insecta	Hemiptera	Cixiidae	Pentastirini	Pentastirina	Oecleopsis		Other material	catalog:NWAFU:Hemiptera:HO222258	Jianhua Wei	1	female	adult	China		Shaanxi	Hanzhong				1980/8/?		NWAFU
366	Oecleopsis wuyiensis	Animalia	Arthropoda	Insecta	Hemiptera	Cixiidae	Pentastirini	Pentastirina	Oecleopsis		Other material	catalog:NWAFU:Hemiptera:HO222259	Jianhua Wei	1	female	adult	China		Shaanxi	Hanzhong				1980/8/?		NWAFU
367	Oecleopsis wuyiensis	Animalia	Arthropoda	Insecta	Hemiptera	Cixiidae	Pentastirini	Pentastirina	Oecleopsis		Other material	catalog:NWAFU:Hemiptera:HO222260	Wenzhu Zhang	1	male	adult	China		Henan			Funiu Mountain		1996-07-10		NWAFU
368	Oecleopsis wuyiensis	Animalia	Arthropoda	Insecta	Hemiptera	Cixiidae	Pentastirini	Pentastirina	Oecleopsis		Other material	catalog:NWAFU:Hemiptera:HO222261	Wenzhu Zhang	1	male	adult	China		Henan			Funiu Mountain		1996-07-10		NWAFU
369	Oecleopsis wuyiensis	Animalia	Arthropoda	Insecta	Hemiptera	Cixiidae	Pentastirini	Pentastirina	Oecleopsis		Other material	catalog:NWAFU:Hemiptera:HO222262	Wenzhu Zhang	1	female	adult	China		Henan			Funiu Mountain		1996-07-10		NWAFU
370	Oecleopsis wuyiensis	Animalia	Arthropoda	Insecta	Hemiptera	Cixiidae	Pentastirini	Pentastirina	Oecleopsis		Other material	catalog:NWAFU:Hemiptera:HO222263	Yinglun Wang & Xiaojun Gao	1	male	adult	China		Shaanxi		Foping			1990/8/2/4		NWAFU
371	Oecleopsis wuyiensis	Animalia	Arthropoda	Insecta	Hemiptera	Cixiidae	Pentastirini	Pentastirina	Oecleopsis		Other material	catalog:NWAFU:Hemiptera:HO222264	Yinglun Wang & Xiaojun Gao	1	male	adult	China		Shaanxi		Foping			1990/8/2/4		NWAFU
372	Oecleopsis wuyiensis	Animalia	Arthropoda	Insecta	Hemiptera	Cixiidae	Pentastirini	Pentastirina	Oecleopsis		Other material	catalog:NWAFU:Hemiptera:HO222265	Yinglun Wang & Hong Jiang	1	male	adult	China		Shaanxi		Foping			1990-07-02		NWAFU
373	Oecleopsis wuyiensis	Animalia	Arthropoda	Insecta	Hemiptera	Cixiidae	Pentastirini	Pentastirina	Oecleopsis		Other material	catalog:NWAFU:Hemiptera:HO222266	Hongwei Guo	1	male	adult	China		Hunan			Huping Mountain, Quanping		2006-07-20		NWAFU
374	Oecleopsis wuyiensis	Animalia	Arthropoda	Insecta	Hemiptera	Cixiidae	Pentastirini	Pentastirina	Oecleopsis		Other material	catalog:NWAFU:Hemiptera:HO222267	Hongwei Guo	1	male	adult	China		Hunan			Huping Mountain, Quanping		2006-07-20		NWAFU
375	Oecleopsis wuyiensis	Animalia	Arthropoda	Insecta	Hemiptera	Cixiidae	Pentastirini	Pentastirina	Oecleopsis		Other material	catalog:NWAFU:Hemiptera:HO222268	Yingqi Liu	1	male	adult	China		Yunnan	Lvchun		Huanglian Mountain, Dapingzhang		2017-06-24		NWAFU
376	Oecleopsis yoshikawai	Animalia	Arthropoda	Insecta	Hemiptera	Cixiidae	Pentastirini	Pentastirina	Oecleopsis		Other material	catalog:NWAFU:Hemiptera:HO222269	Lin Lv	1	male	adult	China		Yunnan	Lvchun		Sumie	1600m	2005/7/?		NWAFU
377	Oecleopsis cucullatus	Animalia	Arthropoda	Insecta	Hemiptera	Cixiidae	Pentastirini	Pentastirina	Oecleopsis		Paratype	catalog:MNHN:Hemiptera:EH-EH959	Pavie A	1	female	adult	Cambodge							1986-01-01	comb. nov.	MNHN
378	Oliarus cingalensis	Animalia	Arthropoda	Insecta	Hemiptera	Cixiidae	Pentastirini	Pentastirina	Oliarus		Other material	catalog:NWAFU:Hemiptera:HO222270	Meixia Yang	1	female	adult	China		Yunnan	Lvchun		Yuanmou, Laochengxiang	1200m	2005-08-09		NWAFU
379	Oliarus indicus	Animalia	Arthropoda	Insecta	Hemiptera	Cixiidae	Pentastirini	Pentastirina	Oliarus		Other material	catalog:NWAFU:Hemiptera:HO222271	Songhe Ying & Shaohua Li	1	female	adult	China		Beijing			Xishan		1957-06-22		NWAFU
380	Oliarus indicus	Animalia	Arthropoda	Insecta	Hemiptera	Cixiidae	Pentastirini	Pentastirina	Oliarus		Other material	catalog:NWAFU:Hemiptera:HO222272	Songhe Ying & Shaohua Li	1	female	adult	China		Beijing			Xishan		1957-06-22		NWAFU
381	Oliarus mlanjensis	Animalia	Arthropoda	Insecta	Hemiptera	Cixiidae	Pentastirini	Pentastirina	Oliarus		Other material	catalog:CAU:Hemiptera:38	Jikun Yang	1	female	adult	China		Guangxi		Longsheng	Hongtan		1982-06-25		CAU
382	Oliarus mlanjensis	Animalia	Arthropoda	Insecta	Hemiptera	Cixiidae	Pentastirini	Pentastirina	Oliarus		Other material	catalog:SEM_CAS:Hemiptera:46	Unknown Collector	1	female	adult	China		Guangxi			Baegyangsa Temple		1940-06-02		C.A.S (SEM)
383	Oliarus mlanjensis	Animalia	Arthropoda	Insecta	Hemiptera	Cixiidae	Pentastirini	Pentastirina	Oliarus		Other material	catalog:SEM_CAS:Hemiptera:47	Gentao Jin & Zuyao Lu	1	female	adult	China		Hubei			Shennongjia	930m	1983-07-03		C.A.S (SEM)
384	Pentastiridius apicalis	Animalia	Arthropoda	Insecta	Hemiptera	Cixiidae	Pentastirini	Pentastirina	Pentastiridius		Other material	catalog:SEM_CAS:Hemiptera:48	Insect group, Chinese Academy of Sciences	1	male	adult	China		Jiangsu			Jinshan		1963-08-01		C.A.S (SEM)
385	Pentastiridius apicalis	Animalia	Arthropoda	Insecta	Hemiptera	Cixiidae	Pentastirini	Pentastirina	Pentastiridius		Other material	catalog:SEM_CAS:Hemiptera:49	Insect group, Chinese Academy of Sciences	1	female	adult	China		Jiangsu			Jinshan		1963-08-01		C.A.S (SEM)
386	Pentastiridius apicalis	Animalia	Arthropoda	Insecta	Hemiptera	Cixiidae	Pentastirini	Pentastirina	Pentastiridius		Other material	catalog:SEM_CAS:Hemiptera:50	Insect group, Chinese Academy of Sciences	1	male	adult	China		Shanghai			Songjiang, Sheshan		1980-05-23		C.A.S (SEM)
387	Pentastiridius apicalis	Animalia	Arthropoda	Insecta	Hemiptera	Cixiidae	Pentastirini	Pentastirina	Pentastiridius		Other material	catalog:SEM_CAS:Hemiptera:51	Insect group, Chinese Academy of Sciences	1	male	adult	China		Shanghai			Songjiang, Sheshan		1980-05-23		C.A.S (SEM)
388	Pentastiridius apicalis	Animalia	Arthropoda	Insecta	Hemiptera	Cixiidae	Pentastirini	Pentastirina	Pentastiridius		Other material	catalog:SEM_CAS:Hemiptera:52	Insect group, Chinese Academy of Sciences	1	male	adult	China		Shanghai			Songjiang, Sheshan		1980-05-23		C.A.S (SEM)
389	Pentastiridius apicalis	Animalia	Arthropoda	Insecta	Hemiptera	Cixiidae	Pentastirini	Pentastirina	Pentastiridius		Other material	catalog:SEM_CAS:Hemiptera:53	Insect group, Chinese Academy of Sciences	1	male	adult	China		Shanghai			Songjiang, Sheshan		1980-05-23		C.A.S (SEM)
390	Pentastiridius apicalis	Animalia	Arthropoda	Insecta	Hemiptera	Cixiidae	Pentastirini	Pentastirina	Pentastiridius		Other material	catalog:SEM_CAS:Hemiptera:54	Insect group, Chinese Academy of Sciences	1	male	adult	China		Shanghai			Songjiang, Sheshan		1980-05-23		C.A.S (SEM)
391	Pentastiridius apicalis	Animalia	Arthropoda	Insecta	Hemiptera	Cixiidae	Pentastirini	Pentastirina	Pentastiridius		Other material	catalog:SEM_CAS:Hemiptera:55	Insect group, Chinese Academy of Sciences	1	male	adult	China		Shanghai			Songjiang, Sheshan		1980-05-23		C.A.S (SEM)
392	Pentastiridius apicalis	Animalia	Arthropoda	Insecta	Hemiptera	Cixiidae	Pentastirini	Pentastirina	Pentastiridius		Other material	catalog:SEM_CAS:Hemiptera:56	Insect group, Chinese Academy of Sciences	1	male	adult	China		Shanghai			Songjiang, Sheshan		1980-05-23		C.A.S (SEM)
393	Pentastiridius apicalis	Animalia	Arthropoda	Insecta	Hemiptera	Cixiidae	Pentastirini	Pentastirina	Pentastiridius		Other material	catalog:SEM_CAS:Hemiptera:57	Insect group, Chinese Academy of Sciences	1	male	adult	China		Shanghai			Songjiang, Sheshan		1980-05-23		C.A.S (SEM)
394	Pentastiridius apicalis	Animalia	Arthropoda	Insecta	Hemiptera	Cixiidae	Pentastirini	Pentastirina	Pentastiridius		Other material	catalog:SEM_CAS:Hemiptera:58	Insect group, Chinese Academy of Sciences	1	male	adult	China		Shanghai			Songjiang, Sheshan		1980-05-23		C.A.S (SEM)
395	Pentastiridius apicalis	Animalia	Arthropoda	Insecta	Hemiptera	Cixiidae	Pentastirini	Pentastirina	Pentastiridius		Other material	catalog:SEM_CAS:Hemiptera:59	Insect group, Chinese Academy of Sciences	1	male	adult	China		Shanghai			Songjiang, Sheshan		1980-05-23		C.A.S (SEM)
396	Pentastiridius apicalis	Animalia	Arthropoda	Insecta	Hemiptera	Cixiidae	Pentastirini	Pentastirina	Pentastiridius		Other material	catalog:SEM_CAS:Hemiptera:60	Insect group, Chinese Academy of Sciences	1	male	adult	China		Shanghai			Songjiang, Sheshan		1980-05-23		C.A.S (SEM)
397	Pentastiridius apicalis	Animalia	Arthropoda	Insecta	Hemiptera	Cixiidae	Pentastirini	Pentastirina	Pentastiridius		Other material	catalog:SEM_CAS:Hemiptera:61	Insect group, Chinese Academy of Sciences	1	male	adult	China		Shanghai			Songjiang, Sheshan		1980-05-23		C.A.S (SEM)
398	Pentastiridius apicalis	Animalia	Arthropoda	Insecta	Hemiptera	Cixiidae	Pentastirini	Pentastirina	Pentastiridius		Other material	catalog:SEM_CAS:Hemiptera:62	Insect group, Chinese Academy of Sciences	1	male	adult	China		Shanghai			Songjiang, Sheshan		1980-05-23		C.A.S (SEM)
399	Pentastiridius apicalis	Animalia	Arthropoda	Insecta	Hemiptera	Cixiidae	Pentastirini	Pentastirina	Pentastiridius		Other material	catalog:SEM_CAS:Hemiptera:63	Insect group, Chinese Academy of Sciences	1	male	adult	China		Shanghai			Songjiang, Sheshan		1980-05-23		C.A.S (SEM)
400	Pentastiridius apicalis	Animalia	Arthropoda	Insecta	Hemiptera	Cixiidae	Pentastirini	Pentastirina	Pentastiridius		Other material	catalog:SEM_CAS:Hemiptera:64	Insect group, Chinese Academy of Sciences	1	male	adult	China		Shanghai			Songjiang, Sheshan		1980-05-23		C.A.S (SEM)
401	Pentastiridius apicalis	Animalia	Arthropoda	Insecta	Hemiptera	Cixiidae	Pentastirini	Pentastirina	Pentastiridius		Other material	catalog:SEM_CAS:Hemiptera:65	Insect group, Chinese Academy of Sciences	1	male	adult	China		Shanghai			Songjiang, Sheshan		1980-05-23		C.A.S (SEM)
402	Pentastiridius apicalis	Animalia	Arthropoda	Insecta	Hemiptera	Cixiidae	Pentastirini	Pentastirina	Pentastiridius		Other material	catalog:SEM_CAS:Hemiptera:66	Insect group, Chinese Academy of Sciences	1	male	adult	China		Shanghai			Songjiang, Sheshan		1980-05-23		C.A.S (SEM)
403	Pentastiridius apicalis	Animalia	Arthropoda	Insecta	Hemiptera	Cixiidae	Pentastirini	Pentastirina	Pentastiridius		Other material	catalog:SEM_CAS:Hemiptera:67	Insect group, Chinese Academy of Sciences	1	male	adult	China		Shanghai			Songjiang, Sheshan		1980-05-23		C.A.S (SEM)
404	Pentastiridius apicalis	Animalia	Arthropoda	Insecta	Hemiptera	Cixiidae	Pentastirini	Pentastirina	Pentastiridius		Other material	catalog:SEM_CAS:Hemiptera:68	Insect group, Chinese Academy of Sciences	1	female	adult	China		Shanghai			Songjiang, Sheshan		1980-05-23		C.A.S (SEM)
405	Pentastiridius apicalis	Animalia	Arthropoda	Insecta	Hemiptera	Cixiidae	Pentastirini	Pentastirina	Pentastiridius		Other material	catalog:SEM_CAS:Hemiptera:69	Insect group, Chinese Academy of Sciences	1	female	adult	China		Shanghai			Songjiang, Sheshan		1980-05-23		C.A.S (SEM)
406	Pentastiridius apicalis	Animalia	Arthropoda	Insecta	Hemiptera	Cixiidae	Pentastirini	Pentastirina	Pentastiridius		Other material	catalog:SEM_CAS:Hemiptera:70	Insect group, Chinese Academy of Sciences	1	female	adult	China		Shanghai			Songjiang, Sheshan		1980-05-23		C.A.S (SEM)
407	Pentastiridius apicalis	Animalia	Arthropoda	Insecta	Hemiptera	Cixiidae	Pentastirini	Pentastirina	Pentastiridius		Other material	catalog:SEM_CAS:Hemiptera:71	Insect group, Chinese Academy of Sciences	1	female	adult	China		Shanghai			Songjiang, Sheshan		1980-05-23		C.A.S (SEM)
408	Pentastiridius apicalis	Animalia	Arthropoda	Insecta	Hemiptera	Cixiidae	Pentastirini	Pentastirina	Pentastiridius		Other material	catalog:SEM_CAS:Hemiptera:72	Insect group, Chinese Academy of Sciences	1	female	adult	China		Shanghai			Songjiang, Sheshan		1980-05-23		C.A.S (SEM)
409	Pentastiridius apicalis	Animalia	Arthropoda	Insecta	Hemiptera	Cixiidae	Pentastirini	Pentastirina	Pentastiridius		Other material	catalog:SEM_CAS:Hemiptera:73	Nian Zhang	1	male	adult	China		Jiangsu			Jinshan		1963-08-01		C.A.S (SEM)
410	Pentastiridius apicalis	Animalia	Arthropoda	Insecta	Hemiptera	Cixiidae	Pentastirini	Pentastirina	Pentastiridius		Other material	catalog:SEM_CAS:Hemiptera:74	Nian Zhang	1	male	adult	China		Jiangsu			Jinshan		1963-08-01		C.A.S (SEM)
411	Pentastiridius apicalis	Animalia	Arthropoda	Insecta	Hemiptera	Cixiidae	Pentastirini	Pentastirina	Pentastiridius		Other material	catalog:SEM_CAS:Hemiptera:75	Nian Zhang	1	male	adult	China		Jiangsu			Jinshan		1963-08-01		C.A.S (SEM)
412	Pentastiridius apicalis	Animalia	Arthropoda	Insecta	Hemiptera	Cixiidae	Pentastirini	Pentastirina	Pentastiridius		Other material	catalog:SEM_CAS:Hemiptera:76	Nian Zhang	1	male	adult	China		Jiangsu			Jinshan		1963-08-01		C.A.S (SEM)
413	Pentastiridius apicalis	Animalia	Arthropoda	Insecta	Hemiptera	Cixiidae	Pentastirini	Pentastirina	Pentastiridius		Other material	catalog:SEM_CAS:Hemiptera:77	Nian Zhang	1	female	adult	China		Jiangsu			Jinshan		1963-08-01		C.A.S (SEM)
414	Pentastiridius apicalis	Animalia	Arthropoda	Insecta	Hemiptera	Cixiidae	Pentastirini	Pentastirina	Pentastiridius		Other material	catalog:SEM_CAS:Hemiptera:78	Nian Zhang	1	female	adult	China		Jiangsu			Jinshan		1963-08-01		C.A.S (SEM)
415	Pentastiridius bohemani	Animalia	Arthropoda	Insecta	Hemiptera	Cixiidae	Pentastirini	Pentastirina	Pentastiridius		Other material	catalog:NWAFU:Hemiptera:HO222273	Unknown Collector	1	male	adult	China		Hainan		Xisha	Xing Yong		1965-03-20		NWAFU
416	Pentastiridius bohemani	Animalia	Arthropoda	Insecta	Hemiptera	Cixiidae	Pentastirini	Pentastirina	Pentastiridius		Other material	catalog:NWAFU:Hemiptera:HO222274	Unknown Collector	1	male	adult	China		Hainan		Xisha	Xing Yong		1965-03-20		NWAFU
417	Pentastiridius pachyceps	Animalia	Arthropoda	Insecta	Hemiptera	Cixiidae	Pentastirini	Pentastirina	Pentastiridius		Other material	catalog:NWAFU:Hemiptera:HO222275	Unknown Collector	1	male	adult	China		Hainan	Lingshui				1983-05-05		NWAFU
418	Pentastiridius pachyceps	Animalia	Arthropoda	Insecta	Hemiptera	Cixiidae	Pentastirini	Pentastirina	Pentastiridius		Other material	catalog:NWAFU:Hemiptera:HO222276	Unknown Collector	1	male	adult	China		Hainan	Lingshui				1983-05-05		NWAFU
419	Reptalus arcbogdulus	Animalia	Arthropoda	Insecta	Hemiptera	Cixiidae	Pentastirini	Pentastirina	Reptalus		Other material	catalog:CAU:Hemiptera:39	Siyu Gong	1	female	adult	China		Beijing		Mentougou	Qingshui, Yantai		2017-07-10		CAU
420	Reptalus arcbogdulus	Animalia	Arthropoda	Insecta	Hemiptera	Cixiidae	Pentastirini	Pentastirina	Reptalus		Other material	catalog:CAU:Hemiptera:40	Siyu Gong	1	female	adult	China		Beijing		Mentougou	Qingshui, Tiansi		2017-07-11		CAU
421	Reptalus arcbogdulus	Animalia	Arthropoda	Insecta	Hemiptera	Cixiidae	Pentastirini	Pentastirina	Reptalus		Other material	catalog:CAU:Hemiptera:41	Siyu Gong	1	female	adult	China		Beijing		Mentougou	Qingshui, Tiansi		2017-07-11		CAU
422	Reptalus arcbogdulus	Animalia	Arthropoda	Insecta	Hemiptera	Cixiidae	Pentastirini	Pentastirina	Reptalus		Other material	catalog:CAU:Hemiptera:42	Siyu Gong	1	female	adult	China		Beijing		Mentougou	Qingshui, Longmenjian		2017-07-09		CAU
423	Reptalus arcbogdulus	Animalia	Arthropoda	Insecta	Hemiptera	Cixiidae	Pentastirini	Pentastirina	Reptalus		Other material	catalog:CAU:Hemiptera:43	Siyu Gong	1	female	adult	China		Beijing		Mentougou	Qingshui, Liangjiapu		2017-07-11		CAU
424	Reptalus arcbogdulus	Animalia	Arthropoda	Insecta	Hemiptera	Cixiidae	Pentastirini	Pentastirina	Reptalus		Other material	catalog:CAU:Hemiptera:44	Siyu Gong	1	male	adult	China		Beijing		Mentougou	Zhaitang, Yangjiayu		2017-07-12		CAU
425	Reptalus arcbogdulus	Animalia	Arthropoda	Insecta	Hemiptera	Cixiidae	Pentastirini	Pentastirina	Reptalus		Other material	catalog:CAU:Hemiptera:45	Siyu Gong	1	male	adult	China		Beijing		Mentougou	Zhaitang, Yangjiayu		2017-07-12		CAU
426	Reptalus arcbogdulus	Animalia	Arthropoda	Insecta	Hemiptera	Cixiidae	Pentastirini	Pentastirina	Reptalus		Other material	catalog:CAU:Hemiptera:46	Siyu Gong	1	female	adult	China		Beijing		Mentougou	Zhaitang, Yangjiayu		2017-07-12		CAU
427	Reptalus arcbogdulus	Animalia	Arthropoda	Insecta	Hemiptera	Cixiidae	Pentastirini	Pentastirina	Reptalus		Other material	catalog:CAU:Hemiptera:47	Siyu Gong	1	female	adult	China		Beijing		Mentougou	Zhaitang, Yangjiayu		2017-07-12		CAU
428	Reptalus arcbogdulus	Animalia	Arthropoda	Insecta	Hemiptera	Cixiidae	Pentastirini	Pentastirina	Reptalus		Other material	catalog:CAU:Hemiptera:48	Siyu Gong	1	female	adult	China		Beijing		Mentougou	Zhaitang, Yangjiayu		2017-07-12		CAU
429	Reptalus arcbogdulus	Animalia	Arthropoda	Insecta	Hemiptera	Cixiidae	Pentastirini	Pentastirina	Reptalus		Other material	catalog:CAU:Hemiptera:49	Siyu Gong	1	female	adult	China		Beijing		Mentougou	Zhaitang, Yangjiayu		2017-07-12		CAU
430	Reptalus arcbogdulus	Animalia	Arthropoda	Insecta	Hemiptera	Cixiidae	Pentastirini	Pentastirina	Reptalus		Other material	catalog:CAU:Hemiptera:50	Siyu Gong	1	male	adult	China		Beijing		Mentougou	Zhaitang, Shuanglongxia		2017-07-18		CAU
431	Reptalus arcbogdulus	Animalia	Arthropoda	Insecta	Hemiptera	Cixiidae	Pentastirini	Pentastirina	Reptalus		Other material	catalog:CAU:Hemiptera:51	Siyu Gong	1	male	adult	China		Beijing		Mentougou	Zhaitang, Shuanglongxia		2017-07-18		CAU
432	Reptalus arcbogdulus	Animalia	Arthropoda	Insecta	Hemiptera	Cixiidae	Pentastirini	Pentastirina	Reptalus		Other material	catalog:CAU:Hemiptera:52	Siyu Gong	1	female	adult	China		Beijing		Mentougou	Zhaitang, Shuanglongxia		2017-07-18		CAU
433	Reptalus arcbogdulus	Animalia	Arthropoda	Insecta	Hemiptera	Cixiidae	Pentastirini	Pentastirina	Reptalus		Other material	catalog:CAU:Hemiptera:53	Siyu Gong	1	female	adult	China		Beijing		Mentougou	Zhaitang, Shuanglongxia		2017-07-18		CAU
434	Reptalus arcbogdulus	Animalia	Arthropoda	Insecta	Hemiptera	Cixiidae	Pentastirini	Pentastirina	Reptalus		Other material	catalog:MNHN:Hemiptera:EH-EH1509	Emeljanov AF	1	male	adult	Mongolia					MohIojinr Boct		1971-07-16		MNHN
435	Reptalus arcbogdulus	Animalia	Arthropoda	Insecta	Hemiptera	Cixiidae	Pentastirini	Pentastirina	Reptalus		Other material	catalog:MNHN:Hemiptera:EH-EH1510	Emeljanov AF	1	female	adult	Mongolia					MohIojinr Boct		1971-07-16		MNHN
436	Reptalus basiprocessus	Animalia	Arthropoda	Insecta	Hemiptera	Cixiidae	Pentastirini	Pentastirina	Reptalus		Holotype	catalog:NWAFU:Hemiptera:HO222277	Hongwei Guo	1	male	adult	China		Hubei			Houhe nature reserve		2006-07-13		NWAFU
437	Reptalus basiprocessus	Animalia	Arthropoda	Insecta	Hemiptera	Cixiidae	Pentastirini	Pentastirina	Reptalus		Paratype	catalog:NWAFU:Hemiptera:HO222278	Hongwei Guo	1	male	adult	China		Hubei			Houhe nature reserve		2006-07-13		NWAFU
438	Reptalus basiprocessus	Animalia	Arthropoda	Insecta	Hemiptera	Cixiidae	Pentastirini	Pentastirina	Reptalus		Paratype	catalog:NWAFU:Hemiptera:HO222279	Hongwei Guo	1	male	adult	China		Hubei			Houhe nature reserve		2006-07-13		NWAFU
439	Reptalus basiprocessus	Animalia	Arthropoda	Insecta	Hemiptera	Cixiidae	Pentastirini	Pentastirina	Reptalus		Paratype	catalog:NWAFU:Hemiptera:HO222280	Hongwei Guo	1	male	adult	China		Hubei			Houhe nature reserve		2006-07-13		NWAFU
440	Reptalus basiprocessus	Animalia	Arthropoda	Insecta	Hemiptera	Cixiidae	Pentastirini	Pentastirina	Reptalus		Other material	catalog:NWAFU:Hemiptera:HO222281	Hongwei Guo	1	male	adult	China		Hubei			Houhe nature reserve, Quanping		2006-07-23		NWAFU
441	Reptalus basiprocessus	Animalia	Arthropoda	Insecta	Hemiptera	Cixiidae	Pentastirini	Pentastirina	Reptalus		Other material	catalog:NWAFU:Hemiptera:HO222282	Hongwei Guo	1	male	adult	China		Hubei			Houhe nature reserve, Quanping		2006-07-23		NWAFU
442	Reptalus basiprocessus	Animalia	Arthropoda	Insecta	Hemiptera	Cixiidae	Pentastirini	Pentastirina	Reptalus		Other material	catalog:NWAFU:Hemiptera:HO222283	Hongwei Guo	1	male	adult	China		Hubei			Houhe nature reserve, Quanping		2006-07-23		NWAFU
443	Reptalus basiprocessus	Animalia	Arthropoda	Insecta	Hemiptera	Cixiidae	Pentastirini	Pentastirina	Reptalus		Other material	catalog:NWAFU:Hemiptera:HO222284	Hongwei Guo	1	male	adult	China		Hubei			Houhe nature reserve, Quanping		2006-07-23		NWAFU
444	Reptalus basiprocessus	Animalia	Arthropoda	Insecta	Hemiptera	Cixiidae	Pentastirini	Pentastirina	Reptalus		Other material	catalog:NWAFU:Hemiptera:HO222285	Hongwei Guo	1	male	adult	China		Hubei			Houhe nature reserve, Quanping		2006-07-23		NWAFU
445	Reptalus basiprocessus	Animalia	Arthropoda	Insecta	Hemiptera	Cixiidae	Pentastirini	Pentastirina	Reptalus		Other material	catalog:NWAFU:Hemiptera:HO222286	Hongwei Guo	1	female	adult	China		Hubei			Houhe nature reserve, Quanping		2006-07-23		NWAFU
446	Reptalus basiprocessus	Animalia	Arthropoda	Insecta	Hemiptera	Cixiidae	Pentastirini	Pentastirina	Reptalus		Other material	catalog:NWAFU:Hemiptera:HO222287	Hongwei Guo	1	female	adult	China		Hubei			Houhe nature reserve, Quanping		2006-07-23		NWAFU
447	Reptalus basiprocessus	Animalia	Arthropoda	Insecta	Hemiptera	Cixiidae	Pentastirini	Pentastirina	Reptalus		Other material	catalog:NWAFU:Hemiptera:HO222288	Hongwei Guo	1	female	adult	China		Hubei			Houhe nature reserve, Quanping		2006-07-23		NWAFU
448	Reptalus basiprocessus	Animalia	Arthropoda	Insecta	Hemiptera	Cixiidae	Pentastirini	Pentastirina	Reptalus		Other material	catalog:NWAFU:Hemiptera:HO222289	Hongwei Guo	1	female	adult	China		Hubei			Houhe nature reserve, Quanping		2006-07-23		NWAFU
449	Reptalus basiprocessus	Animalia	Arthropoda	Insecta	Hemiptera	Cixiidae	Pentastirini	Pentastirina	Reptalus		Other material	catalog:NWAFU:Hemiptera:HO222290	Hongwei Guo	1	female	adult	China		Hubei			Houhe nature reserve, Quanping		2006-07-23		NWAFU
450	Reptalus basiprocessus	Animalia	Arthropoda	Insecta	Hemiptera	Cixiidae	Pentastirini	Pentastirina	Reptalus		Other material	catalog:NWAFU:Hemiptera:HO222291	Hongwei Guo	1	male	adult	China		Hunan			Zhangjiajie nature reserve		2006-07-06		NWAFU
451	Reptalus basiprocessus	Animalia	Arthropoda	Insecta	Hemiptera	Cixiidae	Pentastirini	Pentastirina	Reptalus		Other material	catalog:NWAFU:Hemiptera:HO222292	Hongwei Guo	1	male	adult	China		Fujian			Wuyi Mountain nature reserve, Nankeng		2008-07-15		NWAFU
452	Reptalus basiprocessus	Animalia	Arthropoda	Insecta	Hemiptera	Cixiidae	Pentastirini	Pentastirina	Reptalus		Other material	catalog:NWAFU:Hemiptera:HO222293	Hongwei Guo	1	female	adult	China		Fujian			Wuyi Mountain nature reserve, Nankeng		2008-07-15		NWAFU
453	Reptalus basiprocessus	Animalia	Arthropoda	Insecta	Hemiptera	Cixiidae	Pentastirini	Pentastirina	Reptalus		Other material	catalog:NWAFU:Hemiptera:HO222294	Hongwei Guo	1	female	adult	China		Fujian			Wuyi Mountain nature reserve, Nankeng		2008-07-15		NWAFU
454	Reptalus basiprocessus	Animalia	Arthropoda	Insecta	Hemiptera	Cixiidae	Pentastirini	Pentastirina	Reptalus		Other material	catalog:NWAFU:Hemiptera:HO222295	Hongwei Guo	1	female	adult	China		Fujian			Wuyi Mountain nature reserve, Nankeng		2008-07-15		NWAFU
455	Reptalus basiprocessus	Animalia	Arthropoda	Insecta	Hemiptera	Cixiidae	Pentastirini	Pentastirina	Reptalus		Other material	catalog:NWAFU:Hemiptera:HO222296	Hongwei Guo	1	female	adult	China		Fujian			Wuyi Mountain nature reserve, Nankeng		2008-07-15		NWAFU
456	Reptalus basiprocessus	Animalia	Arthropoda	Insecta	Hemiptera	Cixiidae	Pentastirini	Pentastirina	Reptalus		Other material	catalog:NWAFU:Hemiptera:HO222297	Hongwei Guo	1	female	adult	China		Fujian			Wuyi Mountain nature reserve, Nankeng		2008-07-15		NWAFU
457	Reptalus basiprocessus	Animalia	Arthropoda	Insecta	Hemiptera	Cixiidae	Pentastirini	Pentastirina	Reptalus		Other material	catalog:NWAFU:Hemiptera:HO222298	Hongwei Guo	1	female	adult	China		Fujian			Wuyi Mountain nature reserve, Nankeng		2008-07-15		NWAFU
458	Reptalus basiprocessus	Animalia	Arthropoda	Insecta	Hemiptera	Cixiidae	Pentastirini	Pentastirina	Reptalus		Other material	catalog:NWAFU:Hemiptera:HO222299	Daozheng Qin	1	male	adult	China		Zhejiang			Qingliang feng nature reserve		2006-07-13		NWAFU
459	Reptalus basiprocessus	Animalia	Arthropoda	Insecta	Hemiptera	Cixiidae	Pentastirini	Pentastirina	Reptalus		Other material	catalog:SEM_CAS:Hemiptera:79	Fuxing Zhu	1	male	adult	China		Hubei			Daming, Wandi		2006-07-13		C.A.S (SEM)
460	Reptalus basiprocessus	Animalia	Arthropoda	Insecta	Hemiptera	Cixiidae	Pentastirini	Pentastirina	Reptalus		Other material	catalog:SEM_CAS:Hemiptera:80	Fuxing Zhu	1	male	adult	China		Hubei			Daming, Wandi		2006-07-13		C.A.S (SEM)
461	Reptalus basiprocessus	Animalia	Arthropoda	Insecta	Hemiptera	Cixiidae	Pentastirini	Pentastirina	Reptalus		Other material	catalog:SEM_CAS:Hemiptera:81	Xiehe Liu	1	male	adult	China		Sichuan			Xiyang		2006-07-20		C.A.S (SEM)
462	Reptalus basiprocessus	Animalia	Arthropoda	Insecta	Hemiptera	Cixiidae	Pentastirini	Pentastirina	Reptalus		Other material	catalog:SEM_CAS:Hemiptera:82	Xiehe Liu	1	male	adult	China		Sichuan			Xiyang		2006-07-20		C.A.S (SEM)
463	Reptalus basiprocessus	Animalia	Arthropoda	Insecta	Hemiptera	Cixiidae	Pentastirini	Pentastirina	Reptalus		Other material	catalog:SEM_CAS:Hemiptera:83	Xiehe Liu	1	female	adult	China		Sichuan			Xiyang		2006-07-20		C.A.S (SEM)
464	Reptalus basiprocessus	Animalia	Arthropoda	Insecta	Hemiptera	Cixiidae	Pentastirini	Pentastirina	Reptalus		Other material	catalog:SEM_CAS:Hemiptera:84	Jie Wu	1	male	adult	China		Zhejiang			Tianmu Mountain		2006-07-23		C.A.S (SEM)
465	Reptalus basiprocessus	Animalia	Arthropoda	Insecta	Hemiptera	Cixiidae	Pentastirini	Pentastirina	Reptalus		Other material	catalog:SEM_CAS:Hemiptera:85	Zhixiang Chen	1	female	adult	China		Jiangsu			Xinghua, Liunan		2009-08-06		C.A.S (SEM)
466	Reptalus basiprocessus	Animalia	Arthropoda	Insecta	Hemiptera	Cixiidae	Pentastirini	Pentastirina	Reptalus		Other material	catalog:SEM_CAS:Hemiptera:86	Zhixiang Chen	1	male	adult	China		Qinghai			Xining		1957-06-15		C.A.S (SEM)
467	Reptalus basiprocessus	Animalia	Arthropoda	Insecta	Hemiptera	Cixiidae	Pentastirini	Pentastirina	Reptalus		Other material	catalog:SEM_CAS:Hemiptera:87	Gentao Jin	1	male	adult	China		Jiangsu			Zhenze		1957-06-15		C.A.S (SEM)
468	Reptalus basiprocessus	Animalia	Arthropoda	Insecta	Hemiptera	Cixiidae	Pentastirini	Pentastirina	Reptalus		Other material	catalog:SEM_CAS:Hemiptera:88	Gentao Jin	1	female	adult	China		Jiangsu			Zhenze		1957-06-15		C.A.S (SEM)
469	Reptalus iguchii	Animalia	Arthropoda	Insecta	Hemiptera	Cixiidae	Pentastirini	Pentastirina	Reptalus		Other material	catalog:NWAFU:Hemiptera:HO222300	Yang Luo	1	female	adult	China		Guizhou	Duyun		Libo, Maolan		2016-08-02		NWAFU
470	Reptalus iguchii	Animalia	Arthropoda	Insecta	Hemiptera	Cixiidae	Pentastirini	Pentastirina	Reptalus		Other material	catalog:NWAFU:Hemiptera:HO222301	Yang Luo	1	female	adult	China		Guizhou	Duyun		Libo, Maolan		2016-08-02		NWAFU
471	Reptalus iguchii	Animalia	Arthropoda	Insecta	Hemiptera	Cixiidae	Pentastirini	Pentastirina	Reptalus		Other material	catalog:NWAFU:Hemiptera:HO222302	Yang Luo	1	female	adult	China		Guizhou	Duyun		Libo, Maolan		2016-08-02		NWAFU
472	Reptalus iguchii	Animalia	Arthropoda	Insecta	Hemiptera	Cixiidae	Pentastirini	Pentastirina	Reptalus		Other material	catalog:NWAFU:Hemiptera:HO222303	Yang Luo	1	female	adult	China		Guizhou	Duyun		Libo, Maolan		2016-08-02		NWAFU
473	Reptalus iguchii	Animalia	Arthropoda	Insecta	Hemiptera	Cixiidae	Pentastirini	Pentastirina	Reptalus		Other material	catalog:NWAFU:Hemiptera:HO222304	Yang Luo	1	female	adult	China		Guizhou	Duyun		Libo, Maolan		2016-08-02		NWAFU
474	Reptalus iguchii	Animalia	Arthropoda	Insecta	Hemiptera	Cixiidae	Pentastirini	Pentastirina	Reptalus		Other material	catalog:NWAFU:Hemiptera:HO222305	Yang Luo	1	female	adult	China		Guizhou	Duyun		Libo, Maolan		2016-08-02		NWAFU
475	Reptalus iguchii	Animalia	Arthropoda	Insecta	Hemiptera	Cixiidae	Pentastirini	Pentastirina	Reptalus		Other material	catalog:NWAFU:Hemiptera:HO222306	Yang Luo	1	female	adult	China		Guizhou	Duyun		Libo, Maolan		2016-08-02		NWAFU
476	Reptalus iguchii	Animalia	Arthropoda	Insecta	Hemiptera	Cixiidae	Pentastirini	Pentastirina	Reptalus		Other material	catalog:NWAFU:Hemiptera:HO222307	Yang Luo	1	female	adult	China		Guizhou	Duyun		Libo, Maolan		2016-08-02		NWAFU
477	Reptalus iguchii	Animalia	Arthropoda	Insecta	Hemiptera	Cixiidae	Pentastirini	Pentastirina	Reptalus		Other material	catalog:NWAFU:Hemiptera:HO222308	Yang Luo	1	male	adult	China		Guizhou	Tongren		Jiangkou, Minxian		2016-07-24		NWAFU
478	Reptalus iguchii	Animalia	Arthropoda	Insecta	Hemiptera	Cixiidae	Pentastirini	Pentastirina	Reptalus		Other material	catalog:NWAFU:Hemiptera:HO222309	Yang Luo	1	male	adult	China		Guizhou	Tongren		Jiangkou, Minxian		2016-07-24		NWAFU
479	Reptalus iguchii	Animalia	Arthropoda	Insecta	Hemiptera	Cixiidae	Pentastirini	Pentastirina	Reptalus		Other material	catalog:NWAFU:Hemiptera:HO222310	Yang Luo	1	male	adult	China		Guizhou	Tongren		Jiangkou, Minxian		2016-07-24		NWAFU
480	Reptalus iguchii	Animalia	Arthropoda	Insecta	Hemiptera	Cixiidae	Pentastirini	Pentastirina	Reptalus		Other material	catalog:NWAFU:Hemiptera:HO222311	Yang Luo	1	male	adult	China		Guizhou	Tongren		Jiangkou, Minxian		2016-07-24		NWAFU
481	Reptalus iguchii	Animalia	Arthropoda	Insecta	Hemiptera	Cixiidae	Pentastirini	Pentastirina	Reptalus		Other material	catalog:NWAFU:Hemiptera:HO222312	Yang Luo	1	male	adult	China		Guizhou	Tongren		Jiangkou, Minxian		2016-07-24		NWAFU
482	Reptalus iguchii	Animalia	Arthropoda	Insecta	Hemiptera	Cixiidae	Pentastirini	Pentastirina	Reptalus		Other material	catalog:NWAFU:Hemiptera:HO222313	Yang Luo	1	male	adult	China		Guizhou	Tongren		Jiangkou, Minxian		2016-07-24		NWAFU
483	Reptalus iguchii	Animalia	Arthropoda	Insecta	Hemiptera	Cixiidae	Pentastirini	Pentastirina	Reptalus		Other material	catalog:NWAFU:Hemiptera:HO222314	Yang Luo	1	male	adult	China		Guizhou	Tongren		Jiangkou, Minxian		2016-07-24		NWAFU
484	Reptalus iguchii	Animalia	Arthropoda	Insecta	Hemiptera	Cixiidae	Pentastirini	Pentastirina	Reptalus		Other material	catalog:NWAFU:Hemiptera:HO222315	Yang Luo	1	male	adult	China		Guizhou	Tongren		Jiangkou, Minxian		2016-07-24		NWAFU
485	Reptalus iguchii	Animalia	Arthropoda	Insecta	Hemiptera	Cixiidae	Pentastirini	Pentastirina	Reptalus		Other material	catalog:NWAFU:Hemiptera:HO222316	Yang Luo	1	male	adult	China		Guizhou	Tongren		Jiangkou, Minxian		2016-07-24		NWAFU
486	Reptalus iguchii	Animalia	Arthropoda	Insecta	Hemiptera	Cixiidae	Pentastirini	Pentastirina	Reptalus		Other material	catalog:NWAFU:Hemiptera:HO222317	Yang Luo	1	male	adult	China		Guizhou	Tongren		Jiangkou, Minxian		2016-07-24		NWAFU
487	Reptalus iguchii	Animalia	Arthropoda	Insecta	Hemiptera	Cixiidae	Pentastirini	Pentastirina	Reptalus		Other material	catalog:NWAFU:Hemiptera:HO222318	Yang Luo	1	male	adult	China		Guizhou	Tongren		Jiangkou, Minxian		2016-07-24		NWAFU
488	Reptalus iguchii	Animalia	Arthropoda	Insecta	Hemiptera	Cixiidae	Pentastirini	Pentastirina	Reptalus		Other material	catalog:NWAFU:Hemiptera:HO222319	Yang Luo	1	male	adult	China		Guizhou	Tongren		Jiangkou, Minxian		2016-07-24		NWAFU
489	Reptalus iguchii	Animalia	Arthropoda	Insecta	Hemiptera	Cixiidae	Pentastirini	Pentastirina	Reptalus		Other material	catalog:NWAFU:Hemiptera:HO222320	Yang Luo	1	female	adult	China		Guizhou	Tongren		Jiangkou, Minxian		2016-07-24		NWAFU
490	Reptalus iguchii	Animalia	Arthropoda	Insecta	Hemiptera	Cixiidae	Pentastirini	Pentastirina	Reptalus		Other material	catalog:NWAFU:Hemiptera:HO222321	Yang Luo	1	female	adult	China		Guizhou	Tongren		Jiangkou, Minxian		2016-07-24		NWAFU
491	Reptalus iguchii	Animalia	Arthropoda	Insecta	Hemiptera	Cixiidae	Pentastirini	Pentastirina	Reptalus		Other material	catalog:NWAFU:Hemiptera:HO222322	Yang Luo	1	female	adult	China		Guizhou	Tongren		Jiangkou, Minxian		2016-07-24		NWAFU
492	Reptalus iguchii	Animalia	Arthropoda	Insecta	Hemiptera	Cixiidae	Pentastirini	Pentastirina	Reptalus		Other material	catalog:NWAFU:Hemiptera:HO222323	Yang Luo	1	female	adult	China		Guizhou	Tongren		Jiangkou, Minxian		2016-07-24		NWAFU
493	Reptalus iguchii	Animalia	Arthropoda	Insecta	Hemiptera	Cixiidae	Pentastirini	Pentastirina	Reptalus		Other material	catalog:NWAFU:Hemiptera:HO222324	Yang Luo	1	female	adult	China		Guizhou	Tongren		Jiangkou, Minxian		2016-07-24		NWAFU
494	Reptalus iguchii	Animalia	Arthropoda	Insecta	Hemiptera	Cixiidae	Pentastirini	Pentastirina	Reptalus		Other material	catalog:NWAFU:Hemiptera:HO222325	Yang Luo	1	female	adult	China		Guizhou	Tongren		Jiangkou, Minxian		2016-07-24		NWAFU
495	Reptalus iguchii	Animalia	Arthropoda	Insecta	Hemiptera	Cixiidae	Pentastirini	Pentastirina	Reptalus		Other material	catalog:NWAFU:Hemiptera:HO222326	Yang Luo	1	female	adult	China		Guizhou	Tongren		Jiangkou, Minxian		2016-07-24		NWAFU
496	Reptalus iguchii	Animalia	Arthropoda	Insecta	Hemiptera	Cixiidae	Pentastirini	Pentastirina	Reptalus		Other material	catalog:NWAFU:Hemiptera:HO222327	Yang Luo	1	female	adult	China		Guizhou	Tongren		Jiangkou, Minxian		2016-07-24		NWAFU
497	Reptalus iguchii	Animalia	Arthropoda	Insecta	Hemiptera	Cixiidae	Pentastirini	Pentastirina	Reptalus		Other material	catalog:NWAFU:Hemiptera:HO222328	Yang Luo	1	female	adult	China		Guizhou	Tongren		Jiangkou, Minxian		2016-07-24		NWAFU
498	Reptalus iguchii	Animalia	Arthropoda	Insecta	Hemiptera	Cixiidae	Pentastirini	Pentastirina	Reptalus		Other material	catalog:NWAFU:Hemiptera:HO222329	Yang Luo	1	female	adult	China		Guizhou	Tongren		Jiangkou, Minxian		2016-07-24		NWAFU
499	Reptalus iguchii	Animalia	Arthropoda	Insecta	Hemiptera	Cixiidae	Pentastirini	Pentastirina	Reptalus		Other material	catalog:NWAFU:Hemiptera:HO222330	Yang Luo	1	female	adult	China		Guizhou	Tongren		Jiangkou, Minxian		2016-07-24		NWAFU
500	Reptalus iguchii	Animalia	Arthropoda	Insecta	Hemiptera	Cixiidae	Pentastirini	Pentastirina	Reptalus		Other material	catalog:NWAFU:Hemiptera:HO222331	Yang Luo	1	female	adult	China		Guizhou	Tongren		Jiangkou, Minxian		2016-07-24		NWAFU
501	Reptalus iguchii	Animalia	Arthropoda	Insecta	Hemiptera	Cixiidae	Pentastirini	Pentastirina	Reptalus		Other material	catalog:NWAFU:Hemiptera:HO222332	Yang Luo	1	female	adult	China		Guizhou	Tongren		Jiangkou, Minxian		2016-07-24		NWAFU
502	Reptalus iguchii	Animalia	Arthropoda	Insecta	Hemiptera	Cixiidae	Pentastirini	Pentastirina	Reptalus		Other material	catalog:NWAFU:Hemiptera:HO222333	Yang Luo	1	female	adult	China		Guizhou	Tongren		Jiangkou, Minxian		2016-07-24		NWAFU
503	Reptalus iguchii	Animalia	Arthropoda	Insecta	Hemiptera	Cixiidae	Pentastirini	Pentastirina	Reptalus		Other material	catalog:NWAFU:Hemiptera:HO222334	Yang Luo	1	male	adult	China		Guizhou	Kaili		Lei Mountain, Yongle	600m	2016-07-30		NWAFU
504	Reptalus iguchii	Animalia	Arthropoda	Insecta	Hemiptera	Cixiidae	Pentastirini	Pentastirina	Reptalus		Other material	catalog:NWAFU:Hemiptera:HO222335	Yang Luo	1	male	adult	China		Guizhou	Kaili		Lei Mountain, Yongle	600m	2016-07-30		NWAFU
505	Reptalus iguchii	Animalia	Arthropoda	Insecta	Hemiptera	Cixiidae	Pentastirini	Pentastirina	Reptalus		Other material	catalog:NWAFU:Hemiptera:HO222336	Yang Luo	1	male	adult	China		Guizhou	Kaili		Lei Mountain, Yongle	600m	2016-07-30		NWAFU
506	Reptalus iguchii	Animalia	Arthropoda	Insecta	Hemiptera	Cixiidae	Pentastirini	Pentastirina	Reptalus		Other material	catalog:NWAFU:Hemiptera:HO222337	Yang Luo	1	male	adult	China		Guizhou	Kaili		Lei Mountain, Yongle	600m	2016-07-30		NWAFU
507	Reptalus iguchii	Animalia	Arthropoda	Insecta	Hemiptera	Cixiidae	Pentastirini	Pentastirina	Reptalus		Other material	catalog:NWAFU:Hemiptera:HO222338	Yang Luo	1	male	adult	China		Guizhou	Kaili		Lei Mountain, Yongle	600m	2016-07-30		NWAFU
508	Reptalus iguchii	Animalia	Arthropoda	Insecta	Hemiptera	Cixiidae	Pentastirini	Pentastirina	Reptalus		Other material	catalog:NWAFU:Hemiptera:HO222339	Yang Luo	1	male	adult	China		Guizhou	Kaili		Lei Mountain, Yongle	600m	2016-07-30		NWAFU
509	Reptalus iguchii	Animalia	Arthropoda	Insecta	Hemiptera	Cixiidae	Pentastirini	Pentastirina	Reptalus		Other material	catalog:NWAFU:Hemiptera:HO222340	Yang Luo	1	male	adult	China		Guizhou	Kaili		Lei Mountain, Yongle	600m	2016-07-30		NWAFU
510	Reptalus iguchii	Animalia	Arthropoda	Insecta	Hemiptera	Cixiidae	Pentastirini	Pentastirina	Reptalus		Other material	catalog:NWAFU:Hemiptera:HO222341	Yang Luo	1	male	adult	China		Guizhou	Kaili		Lei Mountain, Yongle	600m	2016-07-30		NWAFU
511	Reptalus iguchii	Animalia	Arthropoda	Insecta	Hemiptera	Cixiidae	Pentastirini	Pentastirina	Reptalus		Other material	catalog:NWAFU:Hemiptera:HO222342	Yang Luo	1	male	adult	China		Guizhou	Kaili		Lei Mountain, Yongle	600m	2016-07-30		NWAFU
512	Reptalus iguchii	Animalia	Arthropoda	Insecta	Hemiptera	Cixiidae	Pentastirini	Pentastirina	Reptalus		Other material	catalog:NWAFU:Hemiptera:HO222343	Yang Luo	1	male	adult	China		Guizhou	Kaili		Lei Mountain, Yongle	600m	2016-07-30		NWAFU
513	Reptalus iguchii	Animalia	Arthropoda	Insecta	Hemiptera	Cixiidae	Pentastirini	Pentastirina	Reptalus		Other material	catalog:NWAFU:Hemiptera:HO222344	Yang Luo	1	male	adult	China		Guizhou	Kaili		Lei Mountain, Yongle	600m	2016-07-30		NWAFU
514	Reptalus iguchii	Animalia	Arthropoda	Insecta	Hemiptera	Cixiidae	Pentastirini	Pentastirina	Reptalus		Other material	catalog:NWAFU:Hemiptera:HO222345	Yang Luo	1	male	adult	China		Guizhou	Kaili		Lei Mountain, Yongle	600m	2016-07-30		NWAFU
515	Reptalus iguchii	Animalia	Arthropoda	Insecta	Hemiptera	Cixiidae	Pentastirini	Pentastirina	Reptalus		Other material	catalog:NWAFU:Hemiptera:HO222346	Yang Luo	1	male	adult	China		Guizhou	Kaili		Lei Mountain, Yongle	600m	2016-07-30		NWAFU
516	Reptalus iguchii	Animalia	Arthropoda	Insecta	Hemiptera	Cixiidae	Pentastirini	Pentastirina	Reptalus		Other material	catalog:NWAFU:Hemiptera:HO222347	Yang Luo	1	male	adult	China		Guizhou	Kaili		Lei Mountain, Yongle	600m	2016-07-30		NWAFU
517	Reptalus iguchii	Animalia	Arthropoda	Insecta	Hemiptera	Cixiidae	Pentastirini	Pentastirina	Reptalus		Other material	catalog:NWAFU:Hemiptera:HO222348	Yang Luo	1	male	adult	China		Guizhou	Kaili		Lei Mountain, Yongle	600m	2016-07-30		NWAFU
518	Reptalus iguchii	Animalia	Arthropoda	Insecta	Hemiptera	Cixiidae	Pentastirini	Pentastirina	Reptalus		Other material	catalog:NWAFU:Hemiptera:HO222349	Yang Luo	1	male	adult	China		Guizhou	Kaili		Lei Mountain, Yongle	600m	2016-07-30		NWAFU
519	Reptalus iguchii	Animalia	Arthropoda	Insecta	Hemiptera	Cixiidae	Pentastirini	Pentastirina	Reptalus		Other material	catalog:NWAFU:Hemiptera:HO222350	Yang Luo	1	male	adult	China		Guizhou	Kaili		Lei Mountain, Yongle	600m	2016-07-30		NWAFU
520	Reptalus iguchii	Animalia	Arthropoda	Insecta	Hemiptera	Cixiidae	Pentastirini	Pentastirina	Reptalus		Other material	catalog:NWAFU:Hemiptera:HO222351	Yang Luo	1	male	adult	China		Guizhou	Kaili		Lei Mountain, Yongle	600m	2016-07-30		NWAFU
521	Reptalus iguchii	Animalia	Arthropoda	Insecta	Hemiptera	Cixiidae	Pentastirini	Pentastirina	Reptalus		Other material	catalog:NWAFU:Hemiptera:HO222352	Yang Luo	1	male	adult	China		Guizhou	Kaili		Lei Mountain, Yongle	600m	2016-07-30		NWAFU
522	Reptalus iguchii	Animalia	Arthropoda	Insecta	Hemiptera	Cixiidae	Pentastirini	Pentastirina	Reptalus		Other material	catalog:NWAFU:Hemiptera:HO222353	Yang Luo	1	male	adult	China		Guizhou	Kaili		Lei Mountain, Yongle	600m	2016-07-30		NWAFU
523	Reptalus iguchii	Animalia	Arthropoda	Insecta	Hemiptera	Cixiidae	Pentastirini	Pentastirina	Reptalus		Other material	catalog:NWAFU:Hemiptera:HO222354	Yang Luo	1	male	adult	China		Guizhou	Kaili		Lei Mountain, Yongle	600m	2016-07-30		NWAFU
524	Reptalus iguchii	Animalia	Arthropoda	Insecta	Hemiptera	Cixiidae	Pentastirini	Pentastirina	Reptalus		Other material	catalog:NWAFU:Hemiptera:HO222355	Yang Luo	1	male	adult	China		Guizhou	Kaili		Lei Mountain, Yongle	600m	2016-07-30		NWAFU
525	Reptalus iguchii	Animalia	Arthropoda	Insecta	Hemiptera	Cixiidae	Pentastirini	Pentastirina	Reptalus		Other material	catalog:NWAFU:Hemiptera:HO222356	Yang Luo	1	male	adult	China		Guizhou	Kaili		Lei Mountain, Yongle	600m	2016-07-30		NWAFU
526	Reptalus iguchii	Animalia	Arthropoda	Insecta	Hemiptera	Cixiidae	Pentastirini	Pentastirina	Reptalus		Other material	catalog:NWAFU:Hemiptera:HO222357	Yang Luo	1	male	adult	China		Guizhou	Kaili		Lei Mountain, Yongle	600m	2016-07-30		NWAFU
527	Reptalus iguchii	Animalia	Arthropoda	Insecta	Hemiptera	Cixiidae	Pentastirini	Pentastirina	Reptalus		Other material	catalog:NWAFU:Hemiptera:HO222358	Yang Luo	1	male	adult	China		Guizhou	Kaili		Lei Mountain, Yongle	600m	2016-07-30		NWAFU
528	Reptalus iguchii	Animalia	Arthropoda	Insecta	Hemiptera	Cixiidae	Pentastirini	Pentastirina	Reptalus		Other material	catalog:NWAFU:Hemiptera:HO222359	Yang Luo	1	male	adult	China		Guizhou	Kaili		Lei Mountain, Yongle	600m	2016-07-30		NWAFU
529	Reptalus iguchii	Animalia	Arthropoda	Insecta	Hemiptera	Cixiidae	Pentastirini	Pentastirina	Reptalus		Other material	catalog:NWAFU:Hemiptera:HO222360	Yang Luo	1	male	adult	China		Guizhou	Kaili		Lei Mountain, Yongle	600m	2016-07-30		NWAFU
530	Reptalus iguchii	Animalia	Arthropoda	Insecta	Hemiptera	Cixiidae	Pentastirini	Pentastirina	Reptalus		Other material	catalog:NWAFU:Hemiptera:HO222361	Yang Luo	1	male	adult	China		Guizhou	Kaili		Lei Mountain, Yongle	600m	2016-07-30		NWAFU
531	Reptalus iguchii	Animalia	Arthropoda	Insecta	Hemiptera	Cixiidae	Pentastirini	Pentastirina	Reptalus		Other material	catalog:NWAFU:Hemiptera:HO222362	Yang Luo	1	male	adult	China		Guizhou	Kaili		Lei Mountain, Yongle	600m	2016-07-30		NWAFU
532	Reptalus iguchii	Animalia	Arthropoda	Insecta	Hemiptera	Cixiidae	Pentastirini	Pentastirina	Reptalus		Other material	catalog:NWAFU:Hemiptera:HO222363	Yang Luo	1	male	adult	China		Guizhou	Kaili		Lei Mountain, Yongle	600m	2016-07-30		NWAFU
533	Reptalus iguchii	Animalia	Arthropoda	Insecta	Hemiptera	Cixiidae	Pentastirini	Pentastirina	Reptalus		Other material	catalog:NWAFU:Hemiptera:HO222364	Yang Luo	1	male	adult	China		Guizhou	Kaili		Lei Mountain, Yongle	600m	2016-07-30		NWAFU
534	Reptalus iguchii	Animalia	Arthropoda	Insecta	Hemiptera	Cixiidae	Pentastirini	Pentastirina	Reptalus		Other material	catalog:NWAFU:Hemiptera:HO222365	Yang Luo	1	male	adult	China		Guizhou	Kaili		Lei Mountain, Yongle	600m	2016-07-30		NWAFU
535	Reptalus iguchii	Animalia	Arthropoda	Insecta	Hemiptera	Cixiidae	Pentastirini	Pentastirina	Reptalus		Other material	catalog:NWAFU:Hemiptera:HO222366	Yang Luo	1	male	adult	China		Guizhou	Kaili		Lei Mountain, Yongle	600m	2016-07-30		NWAFU
536	Reptalus iguchii	Animalia	Arthropoda	Insecta	Hemiptera	Cixiidae	Pentastirini	Pentastirina	Reptalus		Other material	catalog:NWAFU:Hemiptera:HO222367	Yang Luo	1	male	adult	China		Guizhou	Kaili		Lei Mountain, Yongle	600m	2016-07-30		NWAFU
537	Reptalus iguchii	Animalia	Arthropoda	Insecta	Hemiptera	Cixiidae	Pentastirini	Pentastirina	Reptalus		Other material	catalog:NWAFU:Hemiptera:HO222368	Yang Luo	1	male	adult	China		Guizhou	Kaili		Lei Mountain, Yongle	600m	2016-07-30		NWAFU
538	Reptalus iguchii	Animalia	Arthropoda	Insecta	Hemiptera	Cixiidae	Pentastirini	Pentastirina	Reptalus		Other material	catalog:NWAFU:Hemiptera:HO222369	Yang Luo	1	male	adult	China		Guizhou	Kaili		Lei Mountain, Yongle	600m	2016-07-30		NWAFU
539	Reptalus iguchii	Animalia	Arthropoda	Insecta	Hemiptera	Cixiidae	Pentastirini	Pentastirina	Reptalus		Other material	catalog:NWAFU:Hemiptera:HO222370	Yang Luo	1	male	adult	China		Guizhou	Kaili		Lei Mountain, Yongle	600m	2016-07-30		NWAFU
540	Reptalus iguchii	Animalia	Arthropoda	Insecta	Hemiptera	Cixiidae	Pentastirini	Pentastirina	Reptalus		Other material	catalog:NWAFU:Hemiptera:HO222371	Yang Luo	1	male	adult	China		Guizhou	Kaili		Lei Mountain, Yongle	600m	2016-07-30		NWAFU
541	Reptalus iguchii	Animalia	Arthropoda	Insecta	Hemiptera	Cixiidae	Pentastirini	Pentastirina	Reptalus		Other material	catalog:NWAFU:Hemiptera:HO222372	Yang Luo	1	male	adult	China		Guizhou	Kaili		Lei Mountain, Yongle	600m	2016-07-30		NWAFU
542	Reptalus iguchii	Animalia	Arthropoda	Insecta	Hemiptera	Cixiidae	Pentastirini	Pentastirina	Reptalus		Other material	catalog:NWAFU:Hemiptera:HO222373	Yang Luo	1	male	adult	China		Guizhou	Kaili		Lei Mountain, Yongle	600m	2016-07-30		NWAFU
543	Reptalus iguchii	Animalia	Arthropoda	Insecta	Hemiptera	Cixiidae	Pentastirini	Pentastirina	Reptalus		Other material	catalog:NWAFU:Hemiptera:HO222374	Yang Luo	1	male	adult	China		Guizhou	Kaili		Lei Mountain, Yongle	600m	2016-07-30		NWAFU
544	Reptalus iguchii	Animalia	Arthropoda	Insecta	Hemiptera	Cixiidae	Pentastirini	Pentastirina	Reptalus		Other material	catalog:NWAFU:Hemiptera:HO222375	Yang Luo	1	male	adult	China		Guizhou	Kaili		Lei Mountain, Yongle	600m	2016-07-30		NWAFU
545	Reptalus iguchii	Animalia	Arthropoda	Insecta	Hemiptera	Cixiidae	Pentastirini	Pentastirina	Reptalus		Other material	catalog:NWAFU:Hemiptera:HO222376	Yang Luo	1	male	adult	China		Guizhou	Kaili		Lei Mountain, Yongle	600m	2016-07-30		NWAFU
546	Reptalus iguchii	Animalia	Arthropoda	Insecta	Hemiptera	Cixiidae	Pentastirini	Pentastirina	Reptalus		Other material	catalog:NWAFU:Hemiptera:HO222377	Yang Luo	1	male	adult	China		Guizhou	Kaili		Lei Mountain, Yongle	600m	2016-07-30		NWAFU
547	Reptalus iguchii	Animalia	Arthropoda	Insecta	Hemiptera	Cixiidae	Pentastirini	Pentastirina	Reptalus		Other material	catalog:NWAFU:Hemiptera:HO222378	Yang Luo	1	male	adult	China		Guizhou	Kaili		Lei Mountain, Yongle	600m	2016-07-30		NWAFU
548	Reptalus iguchii	Animalia	Arthropoda	Insecta	Hemiptera	Cixiidae	Pentastirini	Pentastirina	Reptalus		Other material	catalog:NWAFU:Hemiptera:HO222379	Yang Luo	1	female	adult	China		Guizhou	Kaili		Lei Mountain, Yongle	600m	2016-07-30		NWAFU
549	Reptalus iguchii	Animalia	Arthropoda	Insecta	Hemiptera	Cixiidae	Pentastirini	Pentastirina	Reptalus		Other material	catalog:NWAFU:Hemiptera:HO222380	Yang Luo	1	female	adult	China		Guizhou	Kaili		Lei Mountain, Yongle	600m	2016-07-30		NWAFU
550	Reptalus iguchii	Animalia	Arthropoda	Insecta	Hemiptera	Cixiidae	Pentastirini	Pentastirina	Reptalus		Other material	catalog:NWAFU:Hemiptera:HO222381	Yang Luo	1	male	adult	China		Guizhou	Kaili		Lei Mountain, Yongle	600m	2016-07-31		NWAFU
551	Reptalus iguchii	Animalia	Arthropoda	Insecta	Hemiptera	Cixiidae	Pentastirini	Pentastirina	Reptalus		Other material	catalog:NWAFU:Hemiptera:HO222382	Yang Luo	1	male	adult	China		Guizhou	Kaili		Lei Mountain, Yongle	600m	2016-07-31		NWAFU
552	Reptalus iguchii	Animalia	Arthropoda	Insecta	Hemiptera	Cixiidae	Pentastirini	Pentastirina	Reptalus		Other material	catalog:NWAFU:Hemiptera:HO222383	Yang Luo	1	male	adult	China		Guizhou	Kaili		Lei Mountain, Yongle	600m	2016-07-31		NWAFU
553	Reptalus iguchii	Animalia	Arthropoda	Insecta	Hemiptera	Cixiidae	Pentastirini	Pentastirina	Reptalus		Other material	catalog:NWAFU:Hemiptera:HO222384	Yang Luo	1	male	adult	China		Guizhou	Kaili		Lei Mountain, Yongle	600m	2016-07-31		NWAFU
554	Reptalus iguchii	Animalia	Arthropoda	Insecta	Hemiptera	Cixiidae	Pentastirini	Pentastirina	Reptalus		Other material	catalog:NWAFU:Hemiptera:HO222385	Yang Luo	1	male	adult	China		Guizhou	Kaili		Lei Mountain, Yongle	600m	2016-07-31		NWAFU
555	Reptalus iguchii	Animalia	Arthropoda	Insecta	Hemiptera	Cixiidae	Pentastirini	Pentastirina	Reptalus		Other material	catalog:NWAFU:Hemiptera:HO222386	Yang Luo	1	male	adult	China		Guizhou	Kaili		Lei Mountain, Yongle	600m	2016-07-31		NWAFU
556	Reptalus iguchii	Animalia	Arthropoda	Insecta	Hemiptera	Cixiidae	Pentastirini	Pentastirina	Reptalus		Other material	catalog:NWAFU:Hemiptera:HO222387	Yang Luo	1	male	adult	China		Guizhou	Kaili		Lei Mountain, Yongle	600m	2016-07-31		NWAFU
557	Reptalus iguchii	Animalia	Arthropoda	Insecta	Hemiptera	Cixiidae	Pentastirini	Pentastirina	Reptalus		Other material	catalog:NWAFU:Hemiptera:HO222388	Yang Luo	1	male	adult	China		Guizhou	Kaili		Lei Mountain, Yongle	600m	2016-07-31		NWAFU
558	Reptalus iguchii	Animalia	Arthropoda	Insecta	Hemiptera	Cixiidae	Pentastirini	Pentastirina	Reptalus		Other material	catalog:NWAFU:Hemiptera:HO222389	Yang Luo	1	male	adult	China		Guizhou	Kaili		Lei Mountain, Yongle	600m	2016-07-31		NWAFU
559	Reptalus iguchii	Animalia	Arthropoda	Insecta	Hemiptera	Cixiidae	Pentastirini	Pentastirina	Reptalus		Other material	catalog:NWAFU:Hemiptera:HO222390	Yang Luo	1	male	adult	China		Guizhou	Kaili		Lei Mountain, Yongle	600m	2016-07-31		NWAFU
560	Reptalus iguchii	Animalia	Arthropoda	Insecta	Hemiptera	Cixiidae	Pentastirini	Pentastirina	Reptalus		Other material	catalog:NWAFU:Hemiptera:HO222391	Yang Luo	1	male	adult	China		Guizhou	Kaili		Lei Mountain, Yongle	600m	2016-07-31		NWAFU
561	Reptalus iguchii	Animalia	Arthropoda	Insecta	Hemiptera	Cixiidae	Pentastirini	Pentastirina	Reptalus		Other material	catalog:NWAFU:Hemiptera:HO222392	Yang Luo	1	male	adult	China		Guizhou	Kaili		Lei Mountain, Yongle	600m	2016-07-31		NWAFU
562	Reptalus iguchii	Animalia	Arthropoda	Insecta	Hemiptera	Cixiidae	Pentastirini	Pentastirina	Reptalus		Other material	catalog:NWAFU:Hemiptera:HO222393	Yang Luo	1	male	adult	China		Guizhou	Kaili		Lei Mountain, Yongle	600m	2016-07-31		NWAFU
563	Reptalus iguchii	Animalia	Arthropoda	Insecta	Hemiptera	Cixiidae	Pentastirini	Pentastirina	Reptalus		Other material	catalog:NWAFU:Hemiptera:HO222394	Yang Luo	1	male	adult	China		Guizhou	Kaili		Lei Mountain, Yongle	600m	2016-07-31		NWAFU
564	Reptalus iguchii	Animalia	Arthropoda	Insecta	Hemiptera	Cixiidae	Pentastirini	Pentastirina	Reptalus		Other material	catalog:NWAFU:Hemiptera:HO222395	Yang Luo	1	male	adult	China		Guizhou	Kaili		Lei Mountain, Yongle	600m	2016-07-31		NWAFU
565	Reptalus iguchii	Animalia	Arthropoda	Insecta	Hemiptera	Cixiidae	Pentastirini	Pentastirina	Reptalus		Other material	catalog:NWAFU:Hemiptera:HO222396	Yang Luo	1	male	adult	China		Guizhou	Kaili		Lei Mountain, Yongle	600m	2016-07-31		NWAFU
566	Reptalus iguchii	Animalia	Arthropoda	Insecta	Hemiptera	Cixiidae	Pentastirini	Pentastirina	Reptalus		Other material	catalog:NWAFU:Hemiptera:HO222397	Yang Luo	1	male	adult	China		Guizhou	Kaili		Lei Mountain, Yongle	600m	2016-07-31		NWAFU
567	Reptalus iguchii	Animalia	Arthropoda	Insecta	Hemiptera	Cixiidae	Pentastirini	Pentastirina	Reptalus		Other material	catalog:NWAFU:Hemiptera:HO222398	Yang Luo	1	male	adult	China		Guizhou	Kaili		Lei Mountain, Yongle	600m	2016-07-31		NWAFU
568	Reptalus iguchii	Animalia	Arthropoda	Insecta	Hemiptera	Cixiidae	Pentastirini	Pentastirina	Reptalus		Other material	catalog:NWAFU:Hemiptera:HO222399	Yang Luo	1	male	adult	China		Guizhou	Kaili		Lei Mountain, Yongle	600m	2016-07-31		NWAFU
569	Reptalus iguchii	Animalia	Arthropoda	Insecta	Hemiptera	Cixiidae	Pentastirini	Pentastirina	Reptalus		Other material	catalog:NWAFU:Hemiptera:HO222400	Yang Luo	1	male	adult	China		Guizhou	Kaili		Lei Mountain, Yongle	600m	2016-07-31		NWAFU
570	Reptalus iguchii	Animalia	Arthropoda	Insecta	Hemiptera	Cixiidae	Pentastirini	Pentastirina	Reptalus		Other material	catalog:NWAFU:Hemiptera:HO222401	Yang Luo	1	male	adult	China		Guizhou	Kaili		Lei Mountain, Yongle	600m	2016-07-31		NWAFU
571	Reptalus iguchii	Animalia	Arthropoda	Insecta	Hemiptera	Cixiidae	Pentastirini	Pentastirina	Reptalus		Other material	catalog:NWAFU:Hemiptera:HO222402	Yang Luo	1	male	adult	China		Guizhou	Kaili		Lei Mountain, Yongle	600m	2016-07-31		NWAFU
572	Reptalus iguchii	Animalia	Arthropoda	Insecta	Hemiptera	Cixiidae	Pentastirini	Pentastirina	Reptalus		Other material	catalog:NWAFU:Hemiptera:HO222403	Yang Luo	1	male	adult	China		Guizhou	Kaili		Lei Mountain, Yongle	600m	2016-07-31		NWAFU
573	Reptalus iguchii	Animalia	Arthropoda	Insecta	Hemiptera	Cixiidae	Pentastirini	Pentastirina	Reptalus		Other material	catalog:NWAFU:Hemiptera:HO222404	Yang Luo	1	male	adult	China		Guizhou	Kaili		Lei Mountain, Yongle	600m	2016-07-31		NWAFU
574	Reptalus iguchii	Animalia	Arthropoda	Insecta	Hemiptera	Cixiidae	Pentastirini	Pentastirina	Reptalus		Other material	catalog:NWAFU:Hemiptera:HO222405	Yang Luo	1	male	adult	China		Guizhou	Kaili		Lei Mountain, Yongle	600m	2016-07-31		NWAFU
575	Reptalus iguchii	Animalia	Arthropoda	Insecta	Hemiptera	Cixiidae	Pentastirini	Pentastirina	Reptalus		Other material	catalog:NWAFU:Hemiptera:HO222406	Yang Luo	1	male	adult	China		Guizhou	Kaili		Lei Mountain, Yongle	600m	2016-07-31		NWAFU
576	Reptalus iguchii	Animalia	Arthropoda	Insecta	Hemiptera	Cixiidae	Pentastirini	Pentastirina	Reptalus		Other material	catalog:NWAFU:Hemiptera:HO222407	Yang Luo	1	male	adult	China		Guizhou	Kaili		Lei Mountain, Yongle	600m	2016-07-31		NWAFU
577	Reptalus iguchii	Animalia	Arthropoda	Insecta	Hemiptera	Cixiidae	Pentastirini	Pentastirina	Reptalus		Other material	catalog:NWAFU:Hemiptera:HO222408	Yang Luo	1	male	adult	China		Guizhou	Kaili		Lei Mountain, Yongle	600m	2016-07-31		NWAFU
578	Reptalus iguchii	Animalia	Arthropoda	Insecta	Hemiptera	Cixiidae	Pentastirini	Pentastirina	Reptalus		Other material	catalog:NWAFU:Hemiptera:HO222409	Yang Luo	1	female	adult	China		Guizhou	Kaili		Lei Mountain, Yongle	600m	2016-07-31		NWAFU
579	Reptalus iguchii	Animalia	Arthropoda	Insecta	Hemiptera	Cixiidae	Pentastirini	Pentastirina	Reptalus		Other material	catalog:NWAFU:Hemiptera:HO222410	Yang Luo	1	female	adult	China		Guizhou	Kaili		Lei Mountain, Yongle	600m	2016-07-31		NWAFU
580	Reptalus iguchii	Animalia	Arthropoda	Insecta	Hemiptera	Cixiidae	Pentastirini	Pentastirina	Reptalus		Other material	catalog:NWAFU:Hemiptera:HO222411	Yang Luo	1	female	adult	China		Guizhou	Kaili		Lei Mountain, Yongle	600m	2016-07-31		NWAFU
581	Reptalus iguchii	Animalia	Arthropoda	Insecta	Hemiptera	Cixiidae	Pentastirini	Pentastirina	Reptalus		Other material	catalog:NWAFU:Hemiptera:HO222412	Yang Luo	1	female	adult	China		Guizhou	Kaili		Lei Mountain, Yongle	600m	2016-07-31		NWAFU
582	Reptalus iguchii	Animalia	Arthropoda	Insecta	Hemiptera	Cixiidae	Pentastirini	Pentastirina	Reptalus		Other material	catalog:NWAFU:Hemiptera:HO222413	Yang Luo	1	female	adult	China		Guizhou	Kaili		Lei Mountain, Yongle	600m	2016-07-31		NWAFU
583	Reptalus iguchii	Animalia	Arthropoda	Insecta	Hemiptera	Cixiidae	Pentastirini	Pentastirina	Reptalus		Other material	catalog:NWAFU:Hemiptera:HO222414	Yang Luo	1	female	adult	China		Guizhou	Kaili		Lei Mountain, Yongle	600m	2016-07-31		NWAFU
584	Reptalus iguchii	Animalia	Arthropoda	Insecta	Hemiptera	Cixiidae	Pentastirini	Pentastirina	Reptalus		Other material	catalog:NWAFU:Hemiptera:HO222415	Yang Luo	1	female	adult	China		Guizhou	Kaili		Lei Mountain, Yongle	600m	2016-07-31		NWAFU
585	Reptalus iguchii	Animalia	Arthropoda	Insecta	Hemiptera	Cixiidae	Pentastirini	Pentastirina	Reptalus		Other material	catalog:NWAFU:Hemiptera:HO222416	Yang Luo	1	female	adult	China		Guizhou	Kaili		Lei Mountain, Yongle	600m	2016-07-31		NWAFU
586	Reptalus iguchii	Animalia	Arthropoda	Insecta	Hemiptera	Cixiidae	Pentastirini	Pentastirina	Reptalus		Other material	catalog:NWAFU:Hemiptera:HO222417	Yang Luo	1	female	adult	China		Guizhou	Kaili		Lei Mountain, Yongle	600m	2016-07-31		NWAFU
587	Reptalus iguchii	Animalia	Arthropoda	Insecta	Hemiptera	Cixiidae	Pentastirini	Pentastirina	Reptalus		Other material	catalog:NWAFU:Hemiptera:HO222418	Yang Luo	1	female	adult	China		Guizhou	Kaili		Lei Mountain, Yongle	600m	2016-07-31		NWAFU
588	Reptalus iguchii	Animalia	Arthropoda	Insecta	Hemiptera	Cixiidae	Pentastirini	Pentastirina	Reptalus		Other material	catalog:NWAFU:Hemiptera:HO222419	Yang Luo	1	female	adult	China		Guizhou	Kaili		Lei Mountain, Yongle	600m	2016-07-31		NWAFU
589	Reptalus iguchii	Animalia	Arthropoda	Insecta	Hemiptera	Cixiidae	Pentastirini	Pentastirina	Reptalus		Other material	catalog:NWAFU:Hemiptera:HO222420	Yang Luo	1	female	adult	China		Guizhou	Kaili		Lei Mountain, Yongle	600m	2016-07-31		NWAFU
590	Reptalus iguchii	Animalia	Arthropoda	Insecta	Hemiptera	Cixiidae	Pentastirini	Pentastirina	Reptalus		Other material	catalog:NWAFU:Hemiptera:HO222421	Yang Luo	1	female	adult	China		Guizhou	Kaili		Lei Mountain, Yongle	600m	2016-07-31		NWAFU
591	Reptalus iguchii	Animalia	Arthropoda	Insecta	Hemiptera	Cixiidae	Pentastirini	Pentastirina	Reptalus		Other material	catalog:NWAFU:Hemiptera:HO222422	Yang Luo	1	female	adult	China		Guizhou	Kaili		Lei Mountain, Yongle	600m	2016-07-31		NWAFU
592	Reptalus iguchii	Animalia	Arthropoda	Insecta	Hemiptera	Cixiidae	Pentastirini	Pentastirina	Reptalus		Other material	catalog:NWAFU:Hemiptera:HO222423	Yang Luo	1	female	adult	China		Guizhou	Kaili		Lei Mountain, Yongle	600m	2016-07-31		NWAFU
593	Reptalus iguchii	Animalia	Arthropoda	Insecta	Hemiptera	Cixiidae	Pentastirini	Pentastirina	Reptalus		Other material	catalog:NWAFU:Hemiptera:HO222424	Yang Luo	1	female	adult	China		Guizhou	Kaili		Lei Mountain, Yongle	600m	2016-07-31		NWAFU
594	Reptalus iguchii	Animalia	Arthropoda	Insecta	Hemiptera	Cixiidae	Pentastirini	Pentastirina	Reptalus		Other material	catalog:NWAFU:Hemiptera:HO222425	Yang Luo	1	female	adult	China		Guizhou	Kaili		Lei Mountain, Yongle	600m	2016-07-31		NWAFU
595	Reptalus iguchii	Animalia	Arthropoda	Insecta	Hemiptera	Cixiidae	Pentastirini	Pentastirina	Reptalus		Other material	catalog:NWAFU:Hemiptera:HO222426	Yang Luo	1	female	adult	China		Guizhou	Kaili		Lei Mountain, Yongle	600m	2016-07-31		NWAFU
596	Reptalus iguchii	Animalia	Arthropoda	Insecta	Hemiptera	Cixiidae	Pentastirini	Pentastirina	Reptalus		Other material	catalog:NWAFU:Hemiptera:HO222427	Yang Luo	1	female	adult	China		Guizhou	Kaili		Lei Mountain, Yongle	600m	2016-07-31		NWAFU
597	Reptalus iguchii	Animalia	Arthropoda	Insecta	Hemiptera	Cixiidae	Pentastirini	Pentastirina	Reptalus		Other material	catalog:NWAFU:Hemiptera:HO222428	Yang Luo	1	female	adult	China		Guizhou	Kaili		Lei Mountain, Yongle	600m	2016-07-31		NWAFU
598	Reptalus iguchii	Animalia	Arthropoda	Insecta	Hemiptera	Cixiidae	Pentastirini	Pentastirina	Reptalus		Other material	catalog:NWAFU:Hemiptera:HO222429	Yang Luo	1	female	adult	China		Guizhou	Kaili		Lei Mountain, Yongle	600m	2016-07-31		NWAFU
599	Reptalus iguchii	Animalia	Arthropoda	Insecta	Hemiptera	Cixiidae	Pentastirini	Pentastirina	Reptalus		Other material	catalog:NWAFU:Hemiptera:HO222430	Yang Luo	1	female	adult	China		Guizhou	Kaili		Lei Mountain, Yongle	600m	2016-07-31		NWAFU
600	Reptalus iguchii	Animalia	Arthropoda	Insecta	Hemiptera	Cixiidae	Pentastirini	Pentastirina	Reptalus		Other material	catalog:NWAFU:Hemiptera:HO222431	Yang Luo	1	female	adult	China		Guizhou	Kaili		Lei Mountain, Yongle	600m	2016-07-31		NWAFU
601	Reptalus iguchii	Animalia	Arthropoda	Insecta	Hemiptera	Cixiidae	Pentastirini	Pentastirina	Reptalus		Other material	catalog:NWAFU:Hemiptera:HO222432	Yang Luo	1	female	adult	China		Guizhou	Kaili		Lei Mountain, Yongle	600m	2016-07-31		NWAFU
602	Reptalus iguchii	Animalia	Arthropoda	Insecta	Hemiptera	Cixiidae	Pentastirini	Pentastirina	Reptalus		Other material	catalog:NWAFU:Hemiptera:HO222433	Yang Luo	1	female	adult	China		Guizhou	Kaili		Lei Mountain, Yongle	600m	2016-07-31		NWAFU
603	Reptalus iguchii	Animalia	Arthropoda	Insecta	Hemiptera	Cixiidae	Pentastirini	Pentastirina	Reptalus		Other material	catalog:NWAFU:Hemiptera:HO222434	Yang Luo	1	female	adult	China		Guizhou	Kaili		Lei Mountain, Yongle	600m	2016-07-31		NWAFU
604	Reptalus iguchii	Animalia	Arthropoda	Insecta	Hemiptera	Cixiidae	Pentastirini	Pentastirina	Reptalus		Other material	catalog:NWAFU:Hemiptera:HO222435	Yang Luo	1	female	adult	China		Guizhou	Kaili		Lei Mountain, Yongle	600m	2016-07-31		NWAFU
605	Reptalus iguchii	Animalia	Arthropoda	Insecta	Hemiptera	Cixiidae	Pentastirini	Pentastirina	Reptalus		Other material	catalog:NWAFU:Hemiptera:HO222436	Yang Luo	1	female	adult	China		Guizhou	Kaili		Lei Mountain, Yongle	600m	2016-07-31		NWAFU
606	Reptalus iguchii	Animalia	Arthropoda	Insecta	Hemiptera	Cixiidae	Pentastirini	Pentastirina	Reptalus		Other material	catalog:NWAFU:Hemiptera:HO222437	Yang Luo	1	female	adult	China		Guizhou	Kaili		Lei Mountain, Yongle	600m	2016-07-31		NWAFU
607	Reptalus iguchii	Animalia	Arthropoda	Insecta	Hemiptera	Cixiidae	Pentastirini	Pentastirina	Reptalus		Other material	catalog:NWAFU:Hemiptera:HO222438	Yang Luo	1	female	adult	China		Guizhou	Kaili		Lei Mountain, Yongle	600m	2016-07-31		NWAFU
608	Reptalus iguchii	Animalia	Arthropoda	Insecta	Hemiptera	Cixiidae	Pentastirini	Pentastirina	Reptalus		Other material	catalog:NWAFU:Hemiptera:HO222439	Yang Luo	1	female	adult	China		Guizhou	Kaili		Lei Mountain, Yongle	600m	2016-07-31		NWAFU
609	Reptalus iguchii	Animalia	Arthropoda	Insecta	Hemiptera	Cixiidae	Pentastirini	Pentastirina	Reptalus		Other material	catalog:NWAFU:Hemiptera:HO222440	Yang Luo	1	female	adult	China		Guizhou	Kaili		Lei Mountain, Yongle	600m	2016-07-31		NWAFU
610	Reptalus iguchii	Animalia	Arthropoda	Insecta	Hemiptera	Cixiidae	Pentastirini	Pentastirina	Reptalus		Other material	catalog:NWAFU:Hemiptera:HO222441	Yang Luo	1	female	adult	China		Guizhou	Kaili		Lei Mountain, Yongle	600m	2016-07-31		NWAFU
611	Reptalus iguchii	Animalia	Arthropoda	Insecta	Hemiptera	Cixiidae	Pentastirini	Pentastirina	Reptalus		Other material	catalog:NWAFU:Hemiptera:HO222442	Yang Luo	1	female	adult	China		Guizhou	Kaili		Lei Mountain, Yongle	600m	2016-07-31		NWAFU
612	Reptalus iguchii	Animalia	Arthropoda	Insecta	Hemiptera	Cixiidae	Pentastirini	Pentastirina	Reptalus		Other material	catalog:NWAFU:Hemiptera:HO222443	Yang Luo	1	female	adult	China		Guizhou	Kaili		Lei Mountain, Yongle	600m	2016-07-31		NWAFU
613	Reptalus iguchii	Animalia	Arthropoda	Insecta	Hemiptera	Cixiidae	Pentastirini	Pentastirina	Reptalus		Other material	catalog:NWAFU:Hemiptera:HO222444	Yang Luo	1	female	adult	China		Guizhou	Kaili		Lei Mountain, Yongle	600m	2016-07-31		NWAFU
614	Reptalus iguchii	Animalia	Arthropoda	Insecta	Hemiptera	Cixiidae	Pentastirini	Pentastirina	Reptalus		Other material	catalog:NWAFU:Hemiptera:HO222445	Yang Luo	1	female	adult	China		Guizhou	Kaili		Lei Mountain, Yongle	600m	2016-07-31		NWAFU
615	Reptalus iguchii	Animalia	Arthropoda	Insecta	Hemiptera	Cixiidae	Pentastirini	Pentastirina	Reptalus		Other material	catalog:NWAFU:Hemiptera:HO222446	Yang Luo	1	female	adult	China		Guizhou	Kaili		Lei Mountain, Yongle	600m	2016-07-31		NWAFU
616	Reptalus iguchii	Animalia	Arthropoda	Insecta	Hemiptera	Cixiidae	Pentastirini	Pentastirina	Reptalus		Other material	catalog:NWAFU:Hemiptera:HO222447	Yang Luo	1	female	adult	China		Guizhou	Kaili		Lei Mountain, Yongle	600m	2016-07-31		NWAFU
617	Reptalus iguchii	Animalia	Arthropoda	Insecta	Hemiptera	Cixiidae	Pentastirini	Pentastirina	Reptalus		Other material	catalog:NWAFU:Hemiptera:HO222448	Yang Luo	1	female	adult	China		Guizhou	Kaili		Lei Mountain, Yongle	600m	2016-07-31		NWAFU
618	Reptalus iguchii	Animalia	Arthropoda	Insecta	Hemiptera	Cixiidae	Pentastirini	Pentastirina	Reptalus		Other material	catalog:NWAFU:Hemiptera:HO222449	Yang Luo	1	female	adult	China		Guizhou	Kaili		Lei Mountain, Yongle	600m	2016-07-31		NWAFU
619	Reptalus iguchii	Animalia	Arthropoda	Insecta	Hemiptera	Cixiidae	Pentastirini	Pentastirina	Reptalus		Other material	catalog:NWAFU:Hemiptera:HO222450	Yang Luo	1	female	adult	China		Guizhou	Kaili		Lei Mountain, Yongle	600m	2016-07-31		NWAFU
620	Reptalus iguchii	Animalia	Arthropoda	Insecta	Hemiptera	Cixiidae	Pentastirini	Pentastirina	Reptalus		Other material	catalog:NWAFU:Hemiptera:HO222451	Yang Luo	1	female	adult	China		Guizhou	Kaili		Lei Mountain, Yongle	600m	2016-07-31		NWAFU
621	Reptalus iguchii	Animalia	Arthropoda	Insecta	Hemiptera	Cixiidae	Pentastirini	Pentastirina	Reptalus		Other material	catalog:NWAFU:Hemiptera:HO222452	Yang Luo	1	female	adult	China		Guizhou	Kaili		Lei Mountain, Yongle	600m	2016-07-31		NWAFU
622	Reptalus iguchii	Animalia	Arthropoda	Insecta	Hemiptera	Cixiidae	Pentastirini	Pentastirina	Reptalus		Other material	catalog:NWAFU:Hemiptera:HO222453	Yang Luo	1	female	adult	China		Guizhou	Kaili		Lei Mountain, Yongle	600m	2016-07-31		NWAFU
623	Reptalus iguchii	Animalia	Arthropoda	Insecta	Hemiptera	Cixiidae	Pentastirini	Pentastirina	Reptalus		Other material	catalog:NWAFU:Hemiptera:HO222454	Yang Luo	1	female	adult	China		Guizhou	Kaili		Lei Mountain, Yongle	600m	2016-07-31		NWAFU
624	Reptalus iguchii	Animalia	Arthropoda	Insecta	Hemiptera	Cixiidae	Pentastirini	Pentastirina	Reptalus		Other material	catalog:NWAFU:Hemiptera:HO222455	Yang Luo	1	female	adult	China		Guizhou	Kaili		Lei Mountain, Yongle	600m	2016-07-31		NWAFU
625	Reptalus iguchii	Animalia	Arthropoda	Insecta	Hemiptera	Cixiidae	Pentastirini	Pentastirina	Reptalus		Other material	catalog:NWAFU:Hemiptera:HO222456	Yang Luo	1	female	adult	China		Guizhou	Kaili		Lei Mountain, Yongle	600m	2016-07-31		NWAFU
626	Reptalus iguchii	Animalia	Arthropoda	Insecta	Hemiptera	Cixiidae	Pentastirini	Pentastirina	Reptalus		Other material	catalog:NWAFU:Hemiptera:HO222457	Yang Luo	1	female	adult	China		Guizhou	Kaili		Lei Mountain, Yongle	600m	2016-07-31		NWAFU
627	Reptalus iguchii	Animalia	Arthropoda	Insecta	Hemiptera	Cixiidae	Pentastirini	Pentastirina	Reptalus		Other material	catalog:NWAFU:Hemiptera:HO222458	Yang Luo	1	female	adult	China		Guizhou	Kaili		Lei Mountain, Yongle	600m	2016-07-31		NWAFU
628	Reptalus iguchii	Animalia	Arthropoda	Insecta	Hemiptera	Cixiidae	Pentastirini	Pentastirina	Reptalus		Other material	catalog:NWAFU:Hemiptera:HO222459	Yang Luo	1	female	adult	China		Guizhou	Kaili		Lei Mountain, Yongle	600m	2016-07-31		NWAFU
629	Reptalus iguchii	Animalia	Arthropoda	Insecta	Hemiptera	Cixiidae	Pentastirini	Pentastirina	Reptalus		Other material	catalog:NWAFU:Hemiptera:HO222460	Yang Luo	1	female	adult	China		Guizhou	Kaili		Lei Mountain, Yongle	600m	2016-07-31		NWAFU
630	Reptalus iguchii	Animalia	Arthropoda	Insecta	Hemiptera	Cixiidae	Pentastirini	Pentastirina	Reptalus		Other material	catalog:NWAFU:Hemiptera:HO222461	Yang Luo	1	female	adult	China		Guizhou	Kaili		Lei Mountain, Yongle	600m	2016-07-31		NWAFU
631	Reptalus iguchii	Animalia	Arthropoda	Insecta	Hemiptera	Cixiidae	Pentastirini	Pentastirina	Reptalus		Other material	catalog:NWAFU:Hemiptera:HO222462	Yang Luo	1	female	adult	China		Guizhou	Kaili		Lei Mountain, Yongle	600m	2016-07-31		NWAFU
632	Reptalus iguchii	Animalia	Arthropoda	Insecta	Hemiptera	Cixiidae	Pentastirini	Pentastirina	Reptalus		Other material	catalog:NWAFU:Hemiptera:HO222463	Yang Luo	1	female	adult	China		Guizhou	Kaili		Lei Mountain, Yongle	600m	2016-07-31		NWAFU
633	Reptalus iguchii	Animalia	Arthropoda	Insecta	Hemiptera	Cixiidae	Pentastirini	Pentastirina	Reptalus		Other material	catalog:NWAFU:Hemiptera:HO222464	Yang Luo	1	female	adult	China		Guizhou	Kaili		Lei Mountain, Yongle	600m	2016-07-31		NWAFU
634	Reptalus iguchii	Animalia	Arthropoda	Insecta	Hemiptera	Cixiidae	Pentastirini	Pentastirina	Reptalus		Other material	catalog:NWAFU:Hemiptera:HO222465	Yang Luo	1	female	adult	China		Guizhou	Kaili		Lei Mountain, Yongle	600m	2016-07-31		NWAFU
635	Reptalus iguchii	Animalia	Arthropoda	Insecta	Hemiptera	Cixiidae	Pentastirini	Pentastirina	Reptalus		Other material	catalog:NWAFU:Hemiptera:HO222466	Yang Luo	1	female	adult	China		Guizhou	Kaili		Lei Mountain, Yongle	600m	2016-07-31		NWAFU
636	Reptalus iguchii	Animalia	Arthropoda	Insecta	Hemiptera	Cixiidae	Pentastirini	Pentastirina	Reptalus		Other material	catalog:NWAFU:Hemiptera:HO222467	Yang Luo	1	female	adult	China		Guizhou	Kaili		Lei Mountain, Yongle	600m	2016-07-31		NWAFU
637	Reptalus iguchii	Animalia	Arthropoda	Insecta	Hemiptera	Cixiidae	Pentastirini	Pentastirina	Reptalus		Other material	catalog:NWAFU:Hemiptera:HO222468	Yang Luo	1	female	adult	China		Guizhou	Kaili		Lei Mountain, Yongle	600m	2016-07-31		NWAFU
638	Reptalus iguchii	Animalia	Arthropoda	Insecta	Hemiptera	Cixiidae	Pentastirini	Pentastirina	Reptalus		Other material	catalog:NWAFU:Hemiptera:HO222469	Yang Luo	1	female	adult	China		Guizhou	Kaili		Lei Mountain, Yongle	600m	2016-07-31		NWAFU
639	Reptalus iguchii	Animalia	Arthropoda	Insecta	Hemiptera	Cixiidae	Pentastirini	Pentastirina	Reptalus		Other material	catalog:NWAFU:Hemiptera:HO222470	Yang Luo	1	female	adult	China		Guizhou	Kaili		Lei Mountain, Yongle	600m	2016-07-31		NWAFU
640	Reptalus iguchii	Animalia	Arthropoda	Insecta	Hemiptera	Cixiidae	Pentastirini	Pentastirina	Reptalus		Other material	catalog:NWAFU:Hemiptera:HO222471	Yang Luo	1	female	adult	China		Guizhou	Kaili		Lei Mountain, Yongle	600m	2016-07-31		NWAFU
641	Reptalus iguchii	Animalia	Arthropoda	Insecta	Hemiptera	Cixiidae	Pentastirini	Pentastirina	Reptalus		Other material	catalog:NWAFU:Hemiptera:HO222472	Yang Luo	1	female	adult	China		Guizhou	Kaili		Lei Mountain, Yongle	600m	2016-07-31		NWAFU
642	Reptalus iguchii	Animalia	Arthropoda	Insecta	Hemiptera	Cixiidae	Pentastirini	Pentastirina	Reptalus		Other material	catalog:NWAFU:Hemiptera:HO222473	Yang Luo	1	female	adult	China		Guizhou	Kaili		Lei Mountain, Yongle	600m	2016-07-31		NWAFU
643	Reptalus iguchii	Animalia	Arthropoda	Insecta	Hemiptera	Cixiidae	Pentastirini	Pentastirina	Reptalus		Other material	catalog:NWAFU:Hemiptera:HO222474	Yang Luo	1	female	adult	China		Guizhou	Kaili		Lei Mountain, Yongle	600m	2016-07-31		NWAFU
644	Reptalus iguchii	Animalia	Arthropoda	Insecta	Hemiptera	Cixiidae	Pentastirini	Pentastirina	Reptalus		Other material	catalog:NWAFU:Hemiptera:HO222475	Yang Luo	1	female	adult	China		Guizhou	Kaili		Lei Mountain, Yongle	600m	2016-07-31		NWAFU
645	Reptalus iguchii	Animalia	Arthropoda	Insecta	Hemiptera	Cixiidae	Pentastirini	Pentastirina	Reptalus		Other material	catalog:NWAFU:Hemiptera:HO222476	Yang Luo	1	female	adult	China		Guizhou	Kaili		Lei Mountain, Yongle	600m	2016-07-31		NWAFU
646	Reptalus iguchii	Animalia	Arthropoda	Insecta	Hemiptera	Cixiidae	Pentastirini	Pentastirina	Reptalus		Other material	catalog:NWAFU:Hemiptera:HO222477	Yang Luo	1	female	adult	China		Guizhou	Kaili		Lei Mountain, Yongle	600m	2016-07-31		NWAFU
647	Reptalus iguchii	Animalia	Arthropoda	Insecta	Hemiptera	Cixiidae	Pentastirini	Pentastirina	Reptalus		Other material	catalog:NWAFU:Hemiptera:HO222478	Yang Luo	1	female	adult	China		Guizhou	Kaili		Lei Mountain, Yongle	600m	2016-07-31		NWAFU
648	Reptalus iguchii	Animalia	Arthropoda	Insecta	Hemiptera	Cixiidae	Pentastirini	Pentastirina	Reptalus		Other material	catalog:NWAFU:Hemiptera:HO222479	Yang Luo	1	female	adult	China		Guizhou	Kaili		Lei Mountain, Yongle	600m	2016-07-31		NWAFU
649	Reptalus iguchii	Animalia	Arthropoda	Insecta	Hemiptera	Cixiidae	Pentastirini	Pentastirina	Reptalus		Other material	catalog:NWAFU:Hemiptera:HO222480	Yang Luo	1	female	adult	China		Guizhou	Kaili		Lei Mountain, Yongle	600m	2016-07-31		NWAFU
650	Reptalus iguchii	Animalia	Arthropoda	Insecta	Hemiptera	Cixiidae	Pentastirini	Pentastirina	Reptalus		Other material	catalog:NWAFU:Hemiptera:HO222481	Yang Luo	1	female	adult	China		Guizhou	Kaili		Lei Mountain, Yongle	600m	2016-07-31		NWAFU
651	Reptalus iguchii	Animalia	Arthropoda	Insecta	Hemiptera	Cixiidae	Pentastirini	Pentastirina	Reptalus		Other material	catalog:NWAFU:Hemiptera:HO222482	Yang Luo	1	female	adult	China		Guizhou	Kaili		Lei Mountain, Yongle	600m	2016-07-31		NWAFU
652	Reptalus iguchii	Animalia	Arthropoda	Insecta	Hemiptera	Cixiidae	Pentastirini	Pentastirina	Reptalus		Other material	catalog:NWAFU:Hemiptera:HO222483	Yang Luo	1	female	adult	China		Guizhou	Kaili		Lei Mountain, Yongle	600m	2016-07-31		NWAFU
653	Reptalus iguchii	Animalia	Arthropoda	Insecta	Hemiptera	Cixiidae	Pentastirini	Pentastirina	Reptalus		Other material	catalog:NWAFU:Hemiptera:HO222484	Yang Luo	1	male	adult	China		Hunan	Suining		Huangsang	500m	2016-07-07		NWAFU
654	Reptalus iguchii	Animalia	Arthropoda	Insecta	Hemiptera	Cixiidae	Pentastirini	Pentastirina	Reptalus		Other material	catalog:NWAFU:Hemiptera:HO222485	Yang Luo	1	male	adult	China		Hunan	Suining		Huangsang		2016-07-07		NWAFU
655	Reptalus iguchii	Animalia	Arthropoda	Insecta	Hemiptera	Cixiidae	Pentastirini	Pentastirina	Reptalus		Other material	catalog:NWAFU:Hemiptera:HO222486	Yang Luo	1	male	adult	China		Hunan	Suining		Huangsang		2016-07-07		NWAFU
656	Reptalus iguchii	Animalia	Arthropoda	Insecta	Hemiptera	Cixiidae	Pentastirini	Pentastirina	Reptalus		Other material	catalog:NWAFU:Hemiptera:HO222487	Yang Luo	1	male	adult	China		Hunan	Suining		Huangsang		2016-07-07		NWAFU
657	Reptalus iguchii	Animalia	Arthropoda	Insecta	Hemiptera	Cixiidae	Pentastirini	Pentastirina	Reptalus		Other material	catalog:NWAFU:Hemiptera:HO222488	Yang Luo	1	male	adult	China		Hunan	Suining		Huangsang		2016-07-07		NWAFU
658	Reptalus iguchii	Animalia	Arthropoda	Insecta	Hemiptera	Cixiidae	Pentastirini	Pentastirina	Reptalus		Other material	catalog:NWAFU:Hemiptera:HO222489	Yang Luo	1	male	adult	China		Hunan	Suining		Huangsang		2016-07-07		NWAFU
659	Reptalus iguchii	Animalia	Arthropoda	Insecta	Hemiptera	Cixiidae	Pentastirini	Pentastirina	Reptalus		Other material	catalog:NWAFU:Hemiptera:HO222490	Yang Luo	1	male	adult	China		Hunan	Suining		Huangsang		2016-07-07		NWAFU
660	Reptalus iguchii	Animalia	Arthropoda	Insecta	Hemiptera	Cixiidae	Pentastirini	Pentastirina	Reptalus		Other material	catalog:NWAFU:Hemiptera:HO222491	Yang Luo	1	male	adult	China		Hunan	Suining		Huangsang		2016-07-07		NWAFU
661	Reptalus iguchii	Animalia	Arthropoda	Insecta	Hemiptera	Cixiidae	Pentastirini	Pentastirina	Reptalus		Other material	catalog:NWAFU:Hemiptera:HO222492	Yang Luo	1	male	adult	China		Hunan	Suining		Huangsang		2016-07-07		NWAFU
662	Reptalus iguchii	Animalia	Arthropoda	Insecta	Hemiptera	Cixiidae	Pentastirini	Pentastirina	Reptalus		Other material	catalog:NWAFU:Hemiptera:HO222493	Yang Luo	1	male	adult	China		Hunan	Suining		Huangsang		2016-07-07		NWAFU
663	Reptalus iguchii	Animalia	Arthropoda	Insecta	Hemiptera	Cixiidae	Pentastirini	Pentastirina	Reptalus		Other material	catalog:NWAFU:Hemiptera:HO222494	Yang Luo	1	male	adult	China		Hunan	Suining		Huangsang		2016-07-07		NWAFU
664	Reptalus iguchii	Animalia	Arthropoda	Insecta	Hemiptera	Cixiidae	Pentastirini	Pentastirina	Reptalus		Other material	catalog:NWAFU:Hemiptera:HO222495	Yang Luo	1	male	adult	China		Hunan	Suining		Huangsang		2016-07-07		NWAFU
665	Reptalus iguchii	Animalia	Arthropoda	Insecta	Hemiptera	Cixiidae	Pentastirini	Pentastirina	Reptalus		Other material	catalog:NWAFU:Hemiptera:HO222496	Yang Luo	1	male	adult	China		Hunan	Suining		Huangsang		2016-07-07		NWAFU
666	Reptalus iguchii	Animalia	Arthropoda	Insecta	Hemiptera	Cixiidae	Pentastirini	Pentastirina	Reptalus		Other material	catalog:NWAFU:Hemiptera:HO222497	Yang Luo	1	male	adult	China		Hunan	Suining		Huangsang		2016-07-07		NWAFU
667	Reptalus iguchii	Animalia	Arthropoda	Insecta	Hemiptera	Cixiidae	Pentastirini	Pentastirina	Reptalus		Other material	catalog:NWAFU:Hemiptera:HO222498	Yang Luo	1	male	adult	China		Hunan	Suining		Huangsang		2016-07-07		NWAFU
668	Reptalus iguchii	Animalia	Arthropoda	Insecta	Hemiptera	Cixiidae	Pentastirini	Pentastirina	Reptalus		Other material	catalog:NWAFU:Hemiptera:HO222499	Yang Luo	1	male	adult	China		Hunan	Suining		Huangsang		2016-07-07		NWAFU
669	Reptalus iguchii	Animalia	Arthropoda	Insecta	Hemiptera	Cixiidae	Pentastirini	Pentastirina	Reptalus		Other material	catalog:NWAFU:Hemiptera:HO222500	Yang Luo	1	male	adult	China		Hunan	Suining		Huangsang		2016-07-07		NWAFU
670	Reptalus iguchii	Animalia	Arthropoda	Insecta	Hemiptera	Cixiidae	Pentastirini	Pentastirina	Reptalus		Other material	catalog:NWAFU:Hemiptera:HO222501	Yang Luo	1	male	adult	China		Hunan	Suining		Huangsang		2016-07-07		NWAFU
671	Reptalus iguchii	Animalia	Arthropoda	Insecta	Hemiptera	Cixiidae	Pentastirini	Pentastirina	Reptalus		Other material	catalog:NWAFU:Hemiptera:HO222502	Yang Luo	1	male	adult	China		Hunan	Suining		Huangsang		2016-07-07		NWAFU
672	Reptalus iguchii	Animalia	Arthropoda	Insecta	Hemiptera	Cixiidae	Pentastirini	Pentastirina	Reptalus		Other material	catalog:NWAFU:Hemiptera:HO222503	Yang Luo	1	male	adult	China		Hunan	Suining		Huangsang		2016-07-07		NWAFU
673	Reptalus iguchii	Animalia	Arthropoda	Insecta	Hemiptera	Cixiidae	Pentastirini	Pentastirina	Reptalus		Other material	catalog:NWAFU:Hemiptera:HO222504	Yang Luo	1	male	adult	China		Hunan	Suining		Huangsang		2016-07-07		NWAFU
674	Reptalus iguchii	Animalia	Arthropoda	Insecta	Hemiptera	Cixiidae	Pentastirini	Pentastirina	Reptalus		Other material	catalog:NWAFU:Hemiptera:HO222505	Yang Luo	1	male	adult	China		Hunan	Suining		Huangsang		2016-07-07		NWAFU
675	Reptalus iguchii	Animalia	Arthropoda	Insecta	Hemiptera	Cixiidae	Pentastirini	Pentastirina	Reptalus		Other material	catalog:NWAFU:Hemiptera:HO222506	Yang Luo	1	male	adult	China		Hunan	Suining		Huangsang		2016-07-07		NWAFU
676	Reptalus iguchii	Animalia	Arthropoda	Insecta	Hemiptera	Cixiidae	Pentastirini	Pentastirina	Reptalus		Other material	catalog:NWAFU:Hemiptera:HO222507	Yang Luo	1	male	adult	China		Hunan	Suining		Huangsang		2016-07-07		NWAFU
677	Reptalus iguchii	Animalia	Arthropoda	Insecta	Hemiptera	Cixiidae	Pentastirini	Pentastirina	Reptalus		Other material	catalog:NWAFU:Hemiptera:HO222508	Yang Luo	1	male	adult	China		Hunan	Suining		Huangsang		2016-07-07		NWAFU
678	Reptalus iguchii	Animalia	Arthropoda	Insecta	Hemiptera	Cixiidae	Pentastirini	Pentastirina	Reptalus		Other material	catalog:NWAFU:Hemiptera:HO222509	Yang Luo	1	male	adult	China		Hunan	Suining		Huangsang		2016-07-07		NWAFU
679	Reptalus iguchii	Animalia	Arthropoda	Insecta	Hemiptera	Cixiidae	Pentastirini	Pentastirina	Reptalus		Other material	catalog:NWAFU:Hemiptera:HO222510	Yang Luo	1	male	adult	China		Hunan	Suining		Huangsang		2016-07-07		NWAFU
680	Reptalus iguchii	Animalia	Arthropoda	Insecta	Hemiptera	Cixiidae	Pentastirini	Pentastirina	Reptalus		Other material	catalog:NWAFU:Hemiptera:HO222511	Yang Luo	1	male	adult	China		Hunan	Suining		Huangsang		2016-07-07		NWAFU
681	Reptalus iguchii	Animalia	Arthropoda	Insecta	Hemiptera	Cixiidae	Pentastirini	Pentastirina	Reptalus		Other material	catalog:NWAFU:Hemiptera:HO222512	Yang Luo	1	male	adult	China		Hunan	Suining		Huangsang		2016-07-07		NWAFU
682	Reptalus iguchii	Animalia	Arthropoda	Insecta	Hemiptera	Cixiidae	Pentastirini	Pentastirina	Reptalus		Other material	catalog:NWAFU:Hemiptera:HO222513	Yang Luo	1	male	adult	China		Hunan	Suining		Huangsang		2016-07-07		NWAFU
683	Reptalus iguchii	Animalia	Arthropoda	Insecta	Hemiptera	Cixiidae	Pentastirini	Pentastirina	Reptalus		Other material	catalog:NWAFU:Hemiptera:HO222514	Yang Luo	1	male	adult	China		Hunan	Suining		Huangsang		2016-07-07		NWAFU
684	Reptalus iguchii	Animalia	Arthropoda	Insecta	Hemiptera	Cixiidae	Pentastirini	Pentastirina	Reptalus		Other material	catalog:NWAFU:Hemiptera:HO222515	Yang Luo	1	male	adult	China		Hunan	Suining		Huangsang		2016-07-07		NWAFU
685	Reptalus iguchii	Animalia	Arthropoda	Insecta	Hemiptera	Cixiidae	Pentastirini	Pentastirina	Reptalus		Other material	catalog:NWAFU:Hemiptera:HO222516	Yang Luo	1	male	adult	China		Hunan	Suining		Huangsang		2016-07-07		NWAFU
686	Reptalus iguchii	Animalia	Arthropoda	Insecta	Hemiptera	Cixiidae	Pentastirini	Pentastirina	Reptalus		Other material	catalog:NWAFU:Hemiptera:HO222517	Yang Luo	1	male	adult	China		Hunan	Suining		Huangsang		2016-07-07		NWAFU
687	Reptalus iguchii	Animalia	Arthropoda	Insecta	Hemiptera	Cixiidae	Pentastirini	Pentastirina	Reptalus		Other material	catalog:NWAFU:Hemiptera:HO222518	Yang Luo	1	male	adult	China		Hunan	Suining		Huangsang		2016-07-07		NWAFU
688	Reptalus iguchii	Animalia	Arthropoda	Insecta	Hemiptera	Cixiidae	Pentastirini	Pentastirina	Reptalus		Other material	catalog:NWAFU:Hemiptera:HO222519	Yang Luo	1	male	adult	China		Hunan	Suining		Huangsang		2016-07-07		NWAFU
689	Reptalus iguchii	Animalia	Arthropoda	Insecta	Hemiptera	Cixiidae	Pentastirini	Pentastirina	Reptalus		Other material	catalog:NWAFU:Hemiptera:HO222520	Yang Luo	1	male	adult	China		Hunan	Suining		Huangsang		2016-07-07		NWAFU
690	Reptalus iguchii	Animalia	Arthropoda	Insecta	Hemiptera	Cixiidae	Pentastirini	Pentastirina	Reptalus		Other material	catalog:NWAFU:Hemiptera:HO222521	Yang Luo	1	male	adult	China		Hunan	Suining		Huangsang		2016-07-07		NWAFU
691	Reptalus iguchii	Animalia	Arthropoda	Insecta	Hemiptera	Cixiidae	Pentastirini	Pentastirina	Reptalus		Other material	catalog:NWAFU:Hemiptera:HO222522	Yang Luo	1	male	adult	China		Hunan	Suining		Huangsang		2016-07-07		NWAFU
692	Reptalus iguchii	Animalia	Arthropoda	Insecta	Hemiptera	Cixiidae	Pentastirini	Pentastirina	Reptalus		Other material	catalog:NWAFU:Hemiptera:HO222523	Yang Luo	1	male	adult	China		Hunan	Suining		Huangsang		2016-07-07		NWAFU
693	Reptalus iguchii	Animalia	Arthropoda	Insecta	Hemiptera	Cixiidae	Pentastirini	Pentastirina	Reptalus		Other material	catalog:NWAFU:Hemiptera:HO222524	Yang Luo	1	male	adult	China		Hunan	Suining		Huangsang		2016-07-07		NWAFU
694	Reptalus iguchii	Animalia	Arthropoda	Insecta	Hemiptera	Cixiidae	Pentastirini	Pentastirina	Reptalus		Other material	catalog:NWAFU:Hemiptera:HO222525	Yang Luo	1	male	adult	China		Hunan	Suining		Huangsang		2016-07-07		NWAFU
695	Reptalus iguchii	Animalia	Arthropoda	Insecta	Hemiptera	Cixiidae	Pentastirini	Pentastirina	Reptalus		Other material	catalog:NWAFU:Hemiptera:HO222526	Yang Luo	1	male	adult	China		Hunan	Suining		Huangsang		2016-07-07		NWAFU
696	Reptalus iguchii	Animalia	Arthropoda	Insecta	Hemiptera	Cixiidae	Pentastirini	Pentastirina	Reptalus		Other material	catalog:NWAFU:Hemiptera:HO222527	Yang Luo	1	male	adult	China		Hunan	Suining		Huangsang		2016-07-07		NWAFU
697	Reptalus iguchii	Animalia	Arthropoda	Insecta	Hemiptera	Cixiidae	Pentastirini	Pentastirina	Reptalus		Other material	catalog:NWAFU:Hemiptera:HO222528	Yang Luo	1	male	adult	China		Hunan	Suining		Huangsang		2016-07-07		NWAFU
698	Reptalus iguchii	Animalia	Arthropoda	Insecta	Hemiptera	Cixiidae	Pentastirini	Pentastirina	Reptalus		Other material	catalog:NWAFU:Hemiptera:HO222529	Yang Luo	1	female	adult	China		Hunan	Suining		Huangsang		2016-07-07		NWAFU
699	Reptalus iguchii	Animalia	Arthropoda	Insecta	Hemiptera	Cixiidae	Pentastirini	Pentastirina	Reptalus		Other material	catalog:NWAFU:Hemiptera:HO222530	Yang Luo	1	female	adult	China		Hunan	Suining		Huangsang		2016-07-07		NWAFU
700	Reptalus iguchii	Animalia	Arthropoda	Insecta	Hemiptera	Cixiidae	Pentastirini	Pentastirina	Reptalus		Other material	catalog:NWAFU:Hemiptera:HO222531	Yang Luo	1	female	adult	China		Hunan	Suining		Huangsang		2016-07-07		NWAFU
701	Reptalus iguchii	Animalia	Arthropoda	Insecta	Hemiptera	Cixiidae	Pentastirini	Pentastirina	Reptalus		Other material	catalog:NWAFU:Hemiptera:HO222532	Yang Luo	1	female	adult	China		Hunan	Suining		Huangsang		2016-07-07		NWAFU
702	Reptalus iguchii	Animalia	Arthropoda	Insecta	Hemiptera	Cixiidae	Pentastirini	Pentastirina	Reptalus		Other material	catalog:NWAFU:Hemiptera:HO222533	Yang Luo	1	female	adult	China		Hunan	Suining		Huangsang		2016-07-07		NWAFU
703	Reptalus iguchii	Animalia	Arthropoda	Insecta	Hemiptera	Cixiidae	Pentastirini	Pentastirina	Reptalus		Other material	catalog:NWAFU:Hemiptera:HO222534	Yang Luo	1	female	adult	China		Hunan	Suining		Huangsang		2016-07-07		NWAFU
704	Reptalus iguchii	Animalia	Arthropoda	Insecta	Hemiptera	Cixiidae	Pentastirini	Pentastirina	Reptalus		Other material	catalog:NWAFU:Hemiptera:HO222535	Yang Luo	1	female	adult	China		Hunan	Suining		Huangsang		2016-07-07		NWAFU
705	Reptalus iguchii	Animalia	Arthropoda	Insecta	Hemiptera	Cixiidae	Pentastirini	Pentastirina	Reptalus		Other material	catalog:NWAFU:Hemiptera:HO222536	Yang Luo	1	female	adult	China		Hunan	Suining		Huangsang		2016-07-07		NWAFU
706	Reptalus iguchii	Animalia	Arthropoda	Insecta	Hemiptera	Cixiidae	Pentastirini	Pentastirina	Reptalus		Other material	catalog:NWAFU:Hemiptera:HO222537	Yang Luo	1	female	adult	China		Hunan	Suining		Huangsang		2016-07-07		NWAFU
707	Reptalus iguchii	Animalia	Arthropoda	Insecta	Hemiptera	Cixiidae	Pentastirini	Pentastirina	Reptalus		Other material	catalog:NWAFU:Hemiptera:HO222538	Yang Luo	1	female	adult	China		Hunan	Suining		Huangsang		2016-07-07		NWAFU
708	Reptalus iguchii	Animalia	Arthropoda	Insecta	Hemiptera	Cixiidae	Pentastirini	Pentastirina	Reptalus		Other material	catalog:NWAFU:Hemiptera:HO222539	Yang Luo	1	female	adult	China		Hunan	Suining		Huangsang		2016-07-07		NWAFU
709	Reptalus iguchii	Animalia	Arthropoda	Insecta	Hemiptera	Cixiidae	Pentastirini	Pentastirina	Reptalus		Other material	catalog:NWAFU:Hemiptera:HO222540	Yang Luo	1	female	adult	China		Hunan	Suining		Huangsang		2016-07-07		NWAFU
710	Reptalus iguchii	Animalia	Arthropoda	Insecta	Hemiptera	Cixiidae	Pentastirini	Pentastirina	Reptalus		Other material	catalog:NWAFU:Hemiptera:HO222541	Yang Luo	1	female	adult	China		Hunan	Suining		Huangsang		2016-07-07		NWAFU
711	Reptalus iguchii	Animalia	Arthropoda	Insecta	Hemiptera	Cixiidae	Pentastirini	Pentastirina	Reptalus		Other material	catalog:NWAFU:Hemiptera:HO222542	Yang Luo	1	female	adult	China		Hunan	Suining		Huangsang		2016-07-07		NWAFU
712	Reptalus iguchii	Animalia	Arthropoda	Insecta	Hemiptera	Cixiidae	Pentastirini	Pentastirina	Reptalus		Other material	catalog:NWAFU:Hemiptera:HO222543	Yang Luo	1	female	adult	China		Hunan	Suining		Huangsang		2016-07-07		NWAFU
713	Reptalus iguchii	Animalia	Arthropoda	Insecta	Hemiptera	Cixiidae	Pentastirini	Pentastirina	Reptalus		Other material	catalog:NWAFU:Hemiptera:HO222544	Yang Luo	1	female	adult	China		Hunan	Suining		Huangsang		2016-07-07		NWAFU
714	Reptalus iguchii	Animalia	Arthropoda	Insecta	Hemiptera	Cixiidae	Pentastirini	Pentastirina	Reptalus		Other material	catalog:NWAFU:Hemiptera:HO222545	Yang Luo	1	female	adult	China		Hunan	Suining		Huangsang		2016-07-07		NWAFU
715	Reptalus iguchii	Animalia	Arthropoda	Insecta	Hemiptera	Cixiidae	Pentastirini	Pentastirina	Reptalus		Other material	catalog:NWAFU:Hemiptera:HO222546	Yang Luo	1	female	adult	China		Hunan	Suining		Huangsang		2016-07-07		NWAFU
716	Reptalus iguchii	Animalia	Arthropoda	Insecta	Hemiptera	Cixiidae	Pentastirini	Pentastirina	Reptalus		Other material	catalog:NWAFU:Hemiptera:HO222547	Yang Luo	1	female	adult	China		Hunan	Suining		Huangsang		2016-07-07		NWAFU
717	Reptalus iguchii	Animalia	Arthropoda	Insecta	Hemiptera	Cixiidae	Pentastirini	Pentastirina	Reptalus		Other material	catalog:NWAFU:Hemiptera:HO222548	Yang Luo	1	female	adult	China		Hunan	Suining		Huangsang		2016-07-07		NWAFU
718	Reptalus iguchii	Animalia	Arthropoda	Insecta	Hemiptera	Cixiidae	Pentastirini	Pentastirina	Reptalus		Other material	catalog:NWAFU:Hemiptera:HO222549	Yang Luo	1	female	adult	China		Hunan	Suining		Huangsang		2016-07-07		NWAFU
719	Reptalus iguchii	Animalia	Arthropoda	Insecta	Hemiptera	Cixiidae	Pentastirini	Pentastirina	Reptalus		Other material	catalog:NWAFU:Hemiptera:HO222550	Yang Luo	1	female	adult	China		Hunan	Suining		Huangsang		2016-07-07		NWAFU
720	Reptalus iguchii	Animalia	Arthropoda	Insecta	Hemiptera	Cixiidae	Pentastirini	Pentastirina	Reptalus		Other material	catalog:NWAFU:Hemiptera:HO222551	Yang Luo	1	female	adult	China		Hunan	Suining		Huangsang		2016-07-07		NWAFU
721	Reptalus iguchii	Animalia	Arthropoda	Insecta	Hemiptera	Cixiidae	Pentastirini	Pentastirina	Reptalus		Other material	catalog:NWAFU:Hemiptera:HO222552	Yang Luo	1	female	adult	China		Hunan	Suining		Huangsang		2016-07-07		NWAFU
722	Reptalus iguchii	Animalia	Arthropoda	Insecta	Hemiptera	Cixiidae	Pentastirini	Pentastirina	Reptalus		Other material	catalog:NWAFU:Hemiptera:HO222553	Yang Luo	1	female	adult	China		Hunan	Suining		Huangsang		2016-07-07		NWAFU
723	Reptalus iguchii	Animalia	Arthropoda	Insecta	Hemiptera	Cixiidae	Pentastirini	Pentastirina	Reptalus		Other material	catalog:NWAFU:Hemiptera:HO222554	Yang Luo	1	female	adult	China		Hunan	Suining		Huangsang		2016-07-07		NWAFU
724	Reptalus iguchii	Animalia	Arthropoda	Insecta	Hemiptera	Cixiidae	Pentastirini	Pentastirina	Reptalus		Other material	catalog:NWAFU:Hemiptera:HO222555	Yang Luo	1	female	adult	China		Hunan	Suining		Huangsang		2016-07-07		NWAFU
725	Reptalus iguchii	Animalia	Arthropoda	Insecta	Hemiptera	Cixiidae	Pentastirini	Pentastirina	Reptalus		Other material	catalog:NWAFU:Hemiptera:HO222556	Yang Luo	1	female	adult	China		Hunan	Suining		Huangsang		2016-07-07		NWAFU
726	Reptalus iguchii	Animalia	Arthropoda	Insecta	Hemiptera	Cixiidae	Pentastirini	Pentastirina	Reptalus		Other material	catalog:NWAFU:Hemiptera:HO222557	Yang Luo	1	female	adult	China		Hunan	Suining		Huangsang		2016-07-07		NWAFU
727	Reptalus iguchii	Animalia	Arthropoda	Insecta	Hemiptera	Cixiidae	Pentastirini	Pentastirina	Reptalus		Other material	catalog:NWAFU:Hemiptera:HO222558	Yang Luo	1	female	adult	China		Hunan	Suining		Huangsang		2016-07-07		NWAFU
728	Reptalus iguchii	Animalia	Arthropoda	Insecta	Hemiptera	Cixiidae	Pentastirini	Pentastirina	Reptalus		Other material	catalog:NWAFU:Hemiptera:HO222559	Yang Luo	1	female	adult	China		Hunan	Suining		Huangsang		2016-07-07		NWAFU
729	Reptalus iguchii	Animalia	Arthropoda	Insecta	Hemiptera	Cixiidae	Pentastirini	Pentastirina	Reptalus		Other material	catalog:NWAFU:Hemiptera:HO222560	Yang Luo	1	female	adult	China		Hunan	Suining		Huangsang		2016-07-07		NWAFU
730	Reptalus iguchii	Animalia	Arthropoda	Insecta	Hemiptera	Cixiidae	Pentastirini	Pentastirina	Reptalus		Other material	catalog:NWAFU:Hemiptera:HO222561	Yang Luo	1	female	adult	China		Hunan	Suining		Huangsang		2016-07-07		NWAFU
731	Reptalus iguchii	Animalia	Arthropoda	Insecta	Hemiptera	Cixiidae	Pentastirini	Pentastirina	Reptalus		Other material	catalog:NWAFU:Hemiptera:HO222562	Yang Luo	1	female	adult	China		Hunan	Suining		Huangsang		2016-07-07		NWAFU
732	Reptalus iguchii	Animalia	Arthropoda	Insecta	Hemiptera	Cixiidae	Pentastirini	Pentastirina	Reptalus		Other material	catalog:NWAFU:Hemiptera:HO222563	Yang Luo	1	female	adult	China		Hunan	Suining		Huangsang		2016-07-07		NWAFU
733	Reptalus iguchii	Animalia	Arthropoda	Insecta	Hemiptera	Cixiidae	Pentastirini	Pentastirina	Reptalus		Other material	catalog:NWAFU:Hemiptera:HO222564	Yang Luo	1	female	adult	China		Hunan	Suining		Huangsang		2016-07-07		NWAFU
734	Reptalus iguchii	Animalia	Arthropoda	Insecta	Hemiptera	Cixiidae	Pentastirini	Pentastirina	Reptalus		Other material	catalog:NWAFU:Hemiptera:HO222565	Yang Luo	1	female	adult	China		Hunan	Suining		Huangsang		2016-07-07		NWAFU
735	Reptalus iguchii	Animalia	Arthropoda	Insecta	Hemiptera	Cixiidae	Pentastirini	Pentastirina	Reptalus		Other material	catalog:NWAFU:Hemiptera:HO222566	Yang Luo	1	female	adult	China		Hunan	Suining		Huangsang		2016-07-07		NWAFU
736	Reptalus iguchii	Animalia	Arthropoda	Insecta	Hemiptera	Cixiidae	Pentastirini	Pentastirina	Reptalus		Other material	catalog:NWAFU:Hemiptera:HO222567	Yang Luo	1	female	adult	China		Hunan	Suining		Huangsang		2016-07-07		NWAFU
737	Reptalus iguchii	Animalia	Arthropoda	Insecta	Hemiptera	Cixiidae	Pentastirini	Pentastirina	Reptalus		Other material	catalog:NWAFU:Hemiptera:HO222568	Yang Luo	1	female	adult	China		Hunan	Suining		Huangsang		2016-07-07		NWAFU
738	Reptalus iguchii	Animalia	Arthropoda	Insecta	Hemiptera	Cixiidae	Pentastirini	Pentastirina	Reptalus		Other material	catalog:NWAFU:Hemiptera:HO222569	Yang Luo	1	female	adult	China		Hunan	Suining		Huangsang		2016-07-07		NWAFU
739	Reptalus iguchii	Animalia	Arthropoda	Insecta	Hemiptera	Cixiidae	Pentastirini	Pentastirina	Reptalus		Other material	catalog:NWAFU:Hemiptera:HO222570	Yang Luo	1	female	adult	China		Hunan	Suining		Huangsang		2016-07-07		NWAFU
740	Reptalus iguchii	Animalia	Arthropoda	Insecta	Hemiptera	Cixiidae	Pentastirini	Pentastirina	Reptalus		Other material	catalog:NWAFU:Hemiptera:HO222571	Yang Luo	1	female	adult	China		Hunan	Suining		Huangsang		2016-07-07		NWAFU
741	Reptalus iguchii	Animalia	Arthropoda	Insecta	Hemiptera	Cixiidae	Pentastirini	Pentastirina	Reptalus		Other material	catalog:NWAFU:Hemiptera:HO222572	Yang Luo	1	female	adult	China		Hunan	Suining		Huangsang		2016-07-07		NWAFU
742	Reptalus iguchii	Animalia	Arthropoda	Insecta	Hemiptera	Cixiidae	Pentastirini	Pentastirina	Reptalus		Other material	catalog:NWAFU:Hemiptera:HO222573	Yang Luo	1	female	adult	China		Hunan	Suining		Huangsang		2016-07-07		NWAFU
743	Reptalus quadricinctus	Animalia	Arthropoda	Insecta	Hemiptera	Cixiidae	Pentastirini	Pentastirina	Reptalus		Other material	catalog:NWAFU:Hemiptera:HO222574	Yinglun Wang & Meicai Wang	1	male	adult	China		Shaanxi			Foping nature reserve		1990-08-01		NWAFU
744	Reptalus quadricinctus	Animalia	Arthropoda	Insecta	Hemiptera	Cixiidae	Pentastirini	Pentastirina	Reptalus		Other material	catalog:NWAFU:Hemiptera:HO222575	Yinglun Wang & Meicai Wang	1	male	adult	China		Shaanxi			Foping nature reserve		1990-08-01		NWAFU
745	Reptalus quadricinctus	Animalia	Arthropoda	Insecta	Hemiptera	Cixiidae	Pentastirini	Pentastirina	Reptalus		Other material	catalog:NWAFU:Hemiptera:HO222576	Yinglun Wang & Meicai Wang	1	male	adult	China		Shaanxi			Foping nature reserve		1990-08-01		NWAFU
746	Reptalus quadricinctus	Animalia	Arthropoda	Insecta	Hemiptera	Cixiidae	Pentastirini	Pentastirina	Reptalus		Other material	catalog:NWAFU:Hemiptera:HO222577	Yinglun Wang & Meicai Wang	1	male	adult	China		Shaanxi			Foping nature reserve		1990-08-01		NWAFU
747	Reptalus quadricinctus	Animalia	Arthropoda	Insecta	Hemiptera	Cixiidae	Pentastirini	Pentastirina	Reptalus		Other material	catalog:NWAFU:Hemiptera:HO222578	Yinglun Wang & Meicai Wang	1	male	adult	China		Shaanxi			Foping nature reserve		1990-08-01		NWAFU
748	Reptalus quadricinctus	Animalia	Arthropoda	Insecta	Hemiptera	Cixiidae	Pentastirini	Pentastirina	Reptalus		Other material	catalog:NWAFU:Hemiptera:HO222579	Yinglun Wang & Meicai Wang	1	male	adult	China		Shaanxi			Foping nature reserve		1990-08-01		NWAFU
749	Reptalus quadricinctus	Animalia	Arthropoda	Insecta	Hemiptera	Cixiidae	Pentastirini	Pentastirina	Reptalus		Other material	catalog:NWAFU:Hemiptera:HO222580	Yinglun Wang & Meicai Wang	1	male	adult	China		Shaanxi			Foping nature reserve		1990-08-01		NWAFU
750	Reptalus quadricinctus	Animalia	Arthropoda	Insecta	Hemiptera	Cixiidae	Pentastirini	Pentastirina	Reptalus		Other material	catalog:NWAFU:Hemiptera:HO222581	Yinglun Wang & Meicai Wang	1	male	adult	China		Shaanxi			Foping nature reserve		1990-08-01		NWAFU
751	Reptalus quadricinctus	Animalia	Arthropoda	Insecta	Hemiptera	Cixiidae	Pentastirini	Pentastirina	Reptalus		Other material	catalog:NWAFU:Hemiptera:HO222582	Yinglun Wang & Meicai Wang	1	male	adult	China		Shaanxi			Foping nature reserve		1990-08-01		NWAFU
752	Reptalus quadricinctus	Animalia	Arthropoda	Insecta	Hemiptera	Cixiidae	Pentastirini	Pentastirina	Reptalus		Other material	catalog:NWAFU:Hemiptera:HO222583	Yinglun Wang & Meicai Wang	1	male	adult	China		Shaanxi			Foping nature reserve		1990-08-01		NWAFU
753	Reptalus quadricinctus	Animalia	Arthropoda	Insecta	Hemiptera	Cixiidae	Pentastirini	Pentastirina	Reptalus		Other material	catalog:NWAFU:Hemiptera:HO222584	Yinglun Wang & Meicai Wang	1	male	adult	China		Shaanxi			Foping nature reserve		1990-08-01		NWAFU
754	Reptalus quadricinctus	Animalia	Arthropoda	Insecta	Hemiptera	Cixiidae	Pentastirini	Pentastirina	Reptalus		Other material	catalog:NWAFU:Hemiptera:HO222585	Yinglun Wang & Meicai Wang	1	male	adult	China		Shaanxi			Foping nature reserve		1990-08-01		NWAFU
755	Reptalus quadricinctus	Animalia	Arthropoda	Insecta	Hemiptera	Cixiidae	Pentastirini	Pentastirina	Reptalus		Other material	catalog:NWAFU:Hemiptera:HO222586	Yinglun Wang & Meicai Wang	1	male	adult	China		Shaanxi			Foping nature reserve		1990-08-01		NWAFU
756	Reptalus quadricinctus	Animalia	Arthropoda	Insecta	Hemiptera	Cixiidae	Pentastirini	Pentastirina	Reptalus		Other material	catalog:NWAFU:Hemiptera:HO222587	Yinglun Wang & Meicai Wang	1	male	adult	China		Shaanxi			Foping nature reserve		1990-08-01		NWAFU
757	Reptalus quadricinctus	Animalia	Arthropoda	Insecta	Hemiptera	Cixiidae	Pentastirini	Pentastirina	Reptalus		Other material	catalog:NWAFU:Hemiptera:HO222588	Yinglun Wang & Meicai Wang	1	male	adult	China		Shaanxi			Foping nature reserve		1990-08-01		NWAFU
758	Reptalus quadricinctus	Animalia	Arthropoda	Insecta	Hemiptera	Cixiidae	Pentastirini	Pentastirina	Reptalus		Other material	catalog:NWAFU:Hemiptera:HO222589	Yinglun Wang & Meicai Wang	1	male	adult	China		Shaanxi			Foping nature reserve		1990-08-01		NWAFU
759	Reptalus quadricinctus	Animalia	Arthropoda	Insecta	Hemiptera	Cixiidae	Pentastirini	Pentastirina	Reptalus		Other material	catalog:NWAFU:Hemiptera:HO222590	Yinglun Wang & Meicai Wang	1	male	adult	China		Shaanxi			Foping nature reserve		1990-08-01		NWAFU
760	Reptalus quadricinctus	Animalia	Arthropoda	Insecta	Hemiptera	Cixiidae	Pentastirini	Pentastirina	Reptalus		Other material	catalog:NWAFU:Hemiptera:HO222591	Yinglun Wang & Meicai Wang	1	male	adult	China		Shaanxi			Foping nature reserve		1990-08-01		NWAFU
761	Reptalus quadricinctus	Animalia	Arthropoda	Insecta	Hemiptera	Cixiidae	Pentastirini	Pentastirina	Reptalus		Other material	catalog:NWAFU:Hemiptera:HO222592	Yinglun Wang & Meicai Wang	1	male	adult	China		Shaanxi			Foping nature reserve		1990-08-01		NWAFU
762	Reptalus quadricinctus	Animalia	Arthropoda	Insecta	Hemiptera	Cixiidae	Pentastirini	Pentastirina	Reptalus		Other material	catalog:NWAFU:Hemiptera:HO222593	Yinglun Wang & Meicai Wang	1	male	adult	China		Shaanxi			Foping nature reserve		1990-08-01		NWAFU
763	Reptalus quadricinctus	Animalia	Arthropoda	Insecta	Hemiptera	Cixiidae	Pentastirini	Pentastirina	Reptalus		Other material	catalog:NWAFU:Hemiptera:HO222594	Yinglun Wang & Meicai Wang	1	male	adult	China		Shaanxi			Foping nature reserve		1990-08-01		NWAFU
764	Reptalus quadricinctus	Animalia	Arthropoda	Insecta	Hemiptera	Cixiidae	Pentastirini	Pentastirina	Reptalus		Other material	catalog:NWAFU:Hemiptera:HO222595	Yinglun Wang & Meicai Wang	1	male	adult	China		Shaanxi			Foping nature reserve		1990-08-01		NWAFU
765	Reptalus quadricinctus	Animalia	Arthropoda	Insecta	Hemiptera	Cixiidae	Pentastirini	Pentastirina	Reptalus		Other material	catalog:NWAFU:Hemiptera:HO222596	Yinglun Wang & Meicai Wang	1	male	adult	China		Shaanxi			Foping nature reserve		1990-08-01		NWAFU
766	Reptalus quadricinctus	Animalia	Arthropoda	Insecta	Hemiptera	Cixiidae	Pentastirini	Pentastirina	Reptalus		Other material	catalog:NWAFU:Hemiptera:HO222597	Yinglun Wang & Meicai Wang	1	male	adult	China		Shaanxi			Foping nature reserve		1990-08-01		NWAFU
767	Reptalus quadricinctus	Animalia	Arthropoda	Insecta	Hemiptera	Cixiidae	Pentastirini	Pentastirina	Reptalus		Other material	catalog:NWAFU:Hemiptera:HO222598	Yinglun Wang & Meicai Wang	1	male	adult	China		Shaanxi			Foping nature reserve		1990-08-01		NWAFU
768	Reptalus quadricinctus	Animalia	Arthropoda	Insecta	Hemiptera	Cixiidae	Pentastirini	Pentastirina	Reptalus		Other material	catalog:NWAFU:Hemiptera:HO222599	Yinglun Wang & Meicai Wang	1	male	adult	China		Shaanxi			Foping nature reserve		1990-08-01		NWAFU
769	Reptalus quadricinctus	Animalia	Arthropoda	Insecta	Hemiptera	Cixiidae	Pentastirini	Pentastirina	Reptalus		Other material	catalog:NWAFU:Hemiptera:HO222600	Yinglun Wang & Meicai Wang	1	male	adult	China		Shaanxi			Foping nature reserve		1990-08-01		NWAFU
770	Reptalus quadricinctus	Animalia	Arthropoda	Insecta	Hemiptera	Cixiidae	Pentastirini	Pentastirina	Reptalus		Other material	catalog:NWAFU:Hemiptera:HO222601	Yinglun Wang & Meicai Wang	1	male	adult	China		Shaanxi			Foping nature reserve		1990-08-01		NWAFU
771	Reptalus quadricinctus	Animalia	Arthropoda	Insecta	Hemiptera	Cixiidae	Pentastirini	Pentastirina	Reptalus		Other material	catalog:NWAFU:Hemiptera:HO222602	Yinglun Wang & Meicai Wang	1	male	adult	China		Shaanxi			Foping nature reserve		1990-08-01		NWAFU
772	Reptalus quadricinctus	Animalia	Arthropoda	Insecta	Hemiptera	Cixiidae	Pentastirini	Pentastirina	Reptalus		Other material	catalog:NWAFU:Hemiptera:HO222603	Yinglun Wang & Meicai Wang	1	male	adult	China		Shaanxi			Foping nature reserve		1990-08-01		NWAFU
773	Reptalus quadricinctus	Animalia	Arthropoda	Insecta	Hemiptera	Cixiidae	Pentastirini	Pentastirina	Reptalus		Other material	catalog:NWAFU:Hemiptera:HO222604	Yinglun Wang & Meicai Wang	1	male	adult	China		Shaanxi			Foping nature reserve		1990-08-01		NWAFU
774	Reptalus quadricinctus	Animalia	Arthropoda	Insecta	Hemiptera	Cixiidae	Pentastirini	Pentastirina	Reptalus		Other material	catalog:NWAFU:Hemiptera:HO222605	Yinglun Wang & Meicai Wang	1	male	adult	China		Shaanxi			Foping nature reserve		1990-08-01		NWAFU
775	Reptalus quadricinctus	Animalia	Arthropoda	Insecta	Hemiptera	Cixiidae	Pentastirini	Pentastirina	Reptalus		Other material	catalog:NWAFU:Hemiptera:HO222606	Yinglun Wang & Meicai Wang	1	male	adult	China		Shaanxi			Foping nature reserve		1990-08-01		NWAFU
776	Reptalus quadricinctus	Animalia	Arthropoda	Insecta	Hemiptera	Cixiidae	Pentastirini	Pentastirina	Reptalus		Other material	catalog:NWAFU:Hemiptera:HO222607	Yinglun Wang & Meicai Wang	1	male	adult	China		Shaanxi			Foping nature reserve		1990-08-01		NWAFU
777	Reptalus quadricinctus	Animalia	Arthropoda	Insecta	Hemiptera	Cixiidae	Pentastirini	Pentastirina	Reptalus		Other material	catalog:NWAFU:Hemiptera:HO222608	Yinglun Wang & Meicai Wang	1	male	adult	China		Shaanxi			Foping nature reserve		1990-08-01		NWAFU
778	Reptalus quadricinctus	Animalia	Arthropoda	Insecta	Hemiptera	Cixiidae	Pentastirini	Pentastirina	Reptalus		Other material	catalog:NWAFU:Hemiptera:HO222609	Yinglun Wang & Meicai Wang	1	male	adult	China		Shaanxi			Foping nature reserve		1990-08-01		NWAFU
779	Reptalus quadricinctus	Animalia	Arthropoda	Insecta	Hemiptera	Cixiidae	Pentastirini	Pentastirina	Reptalus		Other material	catalog:NWAFU:Hemiptera:HO222610	Yinglun Wang & Meicai Wang	1	male	adult	China		Shaanxi			Foping nature reserve		1990-08-01		NWAFU
780	Reptalus quadricinctus	Animalia	Arthropoda	Insecta	Hemiptera	Cixiidae	Pentastirini	Pentastirina	Reptalus		Other material	catalog:NWAFU:Hemiptera:HO222611	Yinglun Wang & Meicai Wang	1	female	adult	China		Shaanxi			Foping nature reserve		1990-08-01		NWAFU
781	Reptalus quadricinctus	Animalia	Arthropoda	Insecta	Hemiptera	Cixiidae	Pentastirini	Pentastirina	Reptalus		Other material	catalog:NWAFU:Hemiptera:HO222612	Yinglun Wang & Meicai Wang	1	female	adult	China		Shaanxi			Foping nature reserve		1990-08-01		NWAFU
782	Reptalus quadricinctus	Animalia	Arthropoda	Insecta	Hemiptera	Cixiidae	Pentastirini	Pentastirina	Reptalus		Other material	catalog:NWAFU:Hemiptera:HO222613	Yinglun Wang & Meicai Wang	1	female	adult	China		Shaanxi			Foping nature reserve		1990-08-01		NWAFU
783	Reptalus quadricinctus	Animalia	Arthropoda	Insecta	Hemiptera	Cixiidae	Pentastirini	Pentastirina	Reptalus		Other material	catalog:NWAFU:Hemiptera:HO222614	Yinglun Wang & Meicai Wang	1	female	adult	China		Shaanxi			Foping nature reserve		1990-08-01		NWAFU
784	Reptalus quadricinctus	Animalia	Arthropoda	Insecta	Hemiptera	Cixiidae	Pentastirini	Pentastirina	Reptalus		Other material	catalog:NWAFU:Hemiptera:HO222615	Yinglun Wang & Meicai Wang	1	female	adult	China		Shaanxi			Foping nature reserve		1990-08-01		NWAFU
785	Reptalus quadricinctus	Animalia	Arthropoda	Insecta	Hemiptera	Cixiidae	Pentastirini	Pentastirina	Reptalus		Other material	catalog:NWAFU:Hemiptera:HO222616	Yinglun Wang & Meicai Wang	1	female	adult	China		Shaanxi			Foping nature reserve		1990-08-01		NWAFU
786	Reptalus quadricinctus	Animalia	Arthropoda	Insecta	Hemiptera	Cixiidae	Pentastirini	Pentastirina	Reptalus		Other material	catalog:NWAFU:Hemiptera:HO222617	Yinglun Wang & Meicai Wang	1	female	adult	China		Shaanxi			Foping nature reserve		1990-08-01		NWAFU
787	Reptalus quadricinctus	Animalia	Arthropoda	Insecta	Hemiptera	Cixiidae	Pentastirini	Pentastirina	Reptalus		Other material	catalog:NWAFU:Hemiptera:HO222618	Yinglun Wang & Meicai Wang	1	female	adult	China		Shaanxi			Foping nature reserve		1990-08-01		NWAFU
788	Reptalus quadricinctus	Animalia	Arthropoda	Insecta	Hemiptera	Cixiidae	Pentastirini	Pentastirina	Reptalus		Other material	catalog:NWAFU:Hemiptera:HO222619	Yinglun Wang & Meicai Wang	1	female	adult	China		Shaanxi			Foping nature reserve		1990-08-01		NWAFU
789	Reptalus quadricinctus	Animalia	Arthropoda	Insecta	Hemiptera	Cixiidae	Pentastirini	Pentastirina	Reptalus		Other material	catalog:NWAFU:Hemiptera:HO222620	Yinglun Wang & Meicai Wang	1	female	adult	China		Shaanxi			Foping nature reserve		1990-08-01		NWAFU
790	Reptalus quadricinctus	Animalia	Arthropoda	Insecta	Hemiptera	Cixiidae	Pentastirini	Pentastirina	Reptalus		Other material	catalog:NWAFU:Hemiptera:HO222621	Yinglun Wang & Meicai Wang	1	female	adult	China		Shaanxi			Foping nature reserve		1990-08-01		NWAFU
791	Reptalus quadricinctus	Animalia	Arthropoda	Insecta	Hemiptera	Cixiidae	Pentastirini	Pentastirina	Reptalus		Other material	catalog:NWAFU:Hemiptera:HO222622	Yinglun Wang & Meicai Wang	1	female	adult	China		Shaanxi			Foping nature reserve		1990-08-01		NWAFU
792	Reptalus quadricinctus	Animalia	Arthropoda	Insecta	Hemiptera	Cixiidae	Pentastirini	Pentastirina	Reptalus		Other material	catalog:NWAFU:Hemiptera:HO222623	Yinglun Wang & Meicai Wang	1	female	adult	China		Shaanxi			Foping nature reserve		1990-08-01		NWAFU
793	Reptalus quadricinctus	Animalia	Arthropoda	Insecta	Hemiptera	Cixiidae	Pentastirini	Pentastirina	Reptalus		Other material	catalog:NWAFU:Hemiptera:HO222624	Yinglun Wang & Meicai Wang	1	female	adult	China		Shaanxi			Foping nature reserve		1990-08-01		NWAFU
794	Reptalus quadricinctus	Animalia	Arthropoda	Insecta	Hemiptera	Cixiidae	Pentastirini	Pentastirina	Reptalus		Other material	catalog:NWAFU:Hemiptera:HO222625	Yinglun Wang & Meicai Wang	1	female	adult	China		Shaanxi			Foping nature reserve		1990-08-01		NWAFU
795	Reptalus quadricinctus	Animalia	Arthropoda	Insecta	Hemiptera	Cixiidae	Pentastirini	Pentastirina	Reptalus		Other material	catalog:NWAFU:Hemiptera:HO222626	Yinglun Wang & Meicai Wang	1	female	adult	China		Shaanxi			Foping nature reserve		1990-08-01		NWAFU
796	Reptalus quadricinctus	Animalia	Arthropoda	Insecta	Hemiptera	Cixiidae	Pentastirini	Pentastirina	Reptalus		Other material	catalog:NWAFU:Hemiptera:HO222627	Yinglun Wang & Meicai Wang	1	female	adult	China		Shaanxi			Foping nature reserve		1990-08-01		NWAFU
797	Reptalus quadricinctus	Animalia	Arthropoda	Insecta	Hemiptera	Cixiidae	Pentastirini	Pentastirina	Reptalus		Other material	catalog:NWAFU:Hemiptera:HO222628	Yinglun Wang & Meicai Wang	1	female	adult	China		Shaanxi			Foping nature reserve		1990-08-01		NWAFU
798	Reptalus quadricinctus	Animalia	Arthropoda	Insecta	Hemiptera	Cixiidae	Pentastirini	Pentastirina	Reptalus		Other material	catalog:NWAFU:Hemiptera:HO222629	Yinglun Wang & Meicai Wang	1	female	adult	China		Shaanxi			Foping nature reserve		1990-08-01		NWAFU
799	Reptalus quadricinctus	Animalia	Arthropoda	Insecta	Hemiptera	Cixiidae	Pentastirini	Pentastirina	Reptalus		Other material	catalog:NWAFU:Hemiptera:HO222630	Yinglun Wang & Meicai Wang	1	female	adult	China		Shaanxi			Foping nature reserve		1990-08-01		NWAFU
800	Reptalus quadricinctus	Animalia	Arthropoda	Insecta	Hemiptera	Cixiidae	Pentastirini	Pentastirina	Reptalus		Other material	catalog:NWAFU:Hemiptera:HO222631	Yinglun Wang & Meicai Wang	1	female	adult	China		Shaanxi			Foping nature reserve		1990-08-01		NWAFU
801	Reptalus quadricinctus	Animalia	Arthropoda	Insecta	Hemiptera	Cixiidae	Pentastirini	Pentastirina	Reptalus		Other material	catalog:NWAFU:Hemiptera:HO222632	Yinglun Wang & Meicai Wang	1	female	adult	China		Shaanxi			Foping nature reserve		1990-08-01		NWAFU
802	Reptalus quadricinctus	Animalia	Arthropoda	Insecta	Hemiptera	Cixiidae	Pentastirini	Pentastirina	Reptalus		Other material	catalog:NWAFU:Hemiptera:HO222633	Yinglun Wang & Meicai Wang	1	female	adult	China		Shaanxi			Foping nature reserve		1990-08-01		NWAFU
803	Reptalus quadricinctus	Animalia	Arthropoda	Insecta	Hemiptera	Cixiidae	Pentastirini	Pentastirina	Reptalus		Other material	catalog:NWAFU:Hemiptera:HO222634	Yinglun Wang & Meicai Wang	1	female	adult	China		Shaanxi			Foping nature reserve		1990-08-01		NWAFU
804	Reptalus quadricinctus	Animalia	Arthropoda	Insecta	Hemiptera	Cixiidae	Pentastirini	Pentastirina	Reptalus		Other material	catalog:NWAFU:Hemiptera:HO222635	Yinglun Wang & Meicai Wang	1	female	adult	China		Shaanxi			Foping nature reserve		1990-08-01		NWAFU
805	Reptalus quadricinctus	Animalia	Arthropoda	Insecta	Hemiptera	Cixiidae	Pentastirini	Pentastirina	Reptalus		Other material	catalog:NWAFU:Hemiptera:HO222636	Yinglun Wang & Meicai Wang	1	female	adult	China		Shaanxi			Foping nature reserve		1990-08-01		NWAFU
806	Reptalus quadricinctus	Animalia	Arthropoda	Insecta	Hemiptera	Cixiidae	Pentastirini	Pentastirina	Reptalus		Other material	catalog:NWAFU:Hemiptera:HO222637	Yinglun Wang & Meicai Wang	1	female	adult	China		Shaanxi			Foping nature reserve		1990-08-01		NWAFU
807	Reptalus quadricinctus	Animalia	Arthropoda	Insecta	Hemiptera	Cixiidae	Pentastirini	Pentastirina	Reptalus		Other material	catalog:NWAFU:Hemiptera:HO222638	Yinglun Wang & Meicai Wang	1	female	adult	China		Shaanxi			Foping nature reserve		1990-08-01		NWAFU
808	Reptalus quadricinctus	Animalia	Arthropoda	Insecta	Hemiptera	Cixiidae	Pentastirini	Pentastirina	Reptalus		Other material	catalog:NWAFU:Hemiptera:HO222639	Yinglun Wang & Meicai Wang	1	female	adult	China		Shaanxi			Foping nature reserve		1990-08-01		NWAFU
809	Reptalus quadricinctus	Animalia	Arthropoda	Insecta	Hemiptera	Cixiidae	Pentastirini	Pentastirina	Reptalus		Other material	catalog:NWAFU:Hemiptera:HO222640	Yinglun Wang & Meicai Wang	1	female	adult	China		Shaanxi			Foping nature reserve		1990-08-01		NWAFU
810	Reptalus quadricinctus	Animalia	Arthropoda	Insecta	Hemiptera	Cixiidae	Pentastirini	Pentastirina	Reptalus		Other material	catalog:NWAFU:Hemiptera:HO222641	Yinglun Wang & Meicai Wang	1	female	adult	China		Shaanxi			Foping nature reserve		1990-08-01		NWAFU
811	Reptalus quadricinctus	Animalia	Arthropoda	Insecta	Hemiptera	Cixiidae	Pentastirini	Pentastirina	Reptalus		Other material	catalog:NWAFU:Hemiptera:HO222642	Jinian Feng	1	female	adult	China		Shaanxi			Taibai Mountain, Artemisia temple		1982-05-11		NWAFU
812	Reptalus quadricinctus	Animalia	Arthropoda	Insecta	Hemiptera	Cixiidae	Pentastirini	Pentastirina	Reptalus		Other material	catalog:NWAFU:Hemiptera:HO222643	Zhouhuai Tang	1	male	adult	China		Shaanxi			Ningqiang		1984-07-18		NWAFU
813	Reptalus quadricinctus	Animalia	Arthropoda	Insecta	Hemiptera	Cixiidae	Pentastirini	Pentastirina	Reptalus		Other material	catalog:NWAFU:Hemiptera:HO222644	Zhouhuai Tang	1	male	adult	China		Shaanxi			Ningqiang		1984-07-18		NWAFU
814	Reptalus quadricinctus	Animalia	Arthropoda	Insecta	Hemiptera	Cixiidae	Pentastirini	Pentastirina	Reptalus		Other material	catalog:NWAFU:Hemiptera:HO222645	Zhouhuai Tang	1	male	adult	China		Shaanxi			Ningqiang		1984-07-18		NWAFU
815	Reptalus quadricinctus	Animalia	Arthropoda	Insecta	Hemiptera	Cixiidae	Pentastirini	Pentastirina	Reptalus		Other material	catalog:NWAFU:Hemiptera:HO222646	Zhouhuai Tang	1	male	adult	China		Shaanxi			Ningqiang		1984-07-18		NWAFU
816	Reptalus quadricinctus	Animalia	Arthropoda	Insecta	Hemiptera	Cixiidae	Pentastirini	Pentastirina	Reptalus		Other material	catalog:NWAFU:Hemiptera:HO222647	Zhouhuai Tang	1	female	adult	China		Shaanxi			Ningqiang		1984-07-18		NWAFU
817	Reptalus quadricinctus	Animalia	Arthropoda	Insecta	Hemiptera	Cixiidae	Pentastirini	Pentastirina	Reptalus		Other material	catalog:NWAFU:Hemiptera:HO222648	Zhouhuai Tang	1	female	adult	China		Shaanxi			Ningqiang		1984-07-18		NWAFU
818	Reptalus quadricinctus	Animalia	Arthropoda	Insecta	Hemiptera	Cixiidae	Pentastirini	Pentastirina	Reptalus		Other material	catalog:NWAFU:Hemiptera:HO222649	Longcheng Xiang	1	male	adult	China		Shaanxi			Shiquan		1981-06-13		NWAFU
819	Reptalus quadricinctus	Animalia	Arthropoda	Insecta	Hemiptera	Cixiidae	Pentastirini	Pentastirina	Reptalus		Other material	catalog:NWAFU:Hemiptera:HO222650	Longcheng Xiang	1	female	adult	China		Shaanxi			Shiquan		1981-06-13		NWAFU
820	Reptalus quadricinctus	Animalia	Arthropoda	Insecta	Hemiptera	Cixiidae	Pentastirini	Pentastirina	Reptalus		Other material	catalog:NWAFU:Hemiptera:HO222651	Hongwei Guo	1	male	adult	China		Hunan			Hupengshan nature reserve, Quoping village		2006-07-20		NWAFU
821	Reptalus quadricinctus	Animalia	Arthropoda	Insecta	Hemiptera	Cixiidae	Pentastirini	Pentastirina	Reptalus		Other material	catalog:NWAFU:Hemiptera:HO222652	Hongwei Guo	1	male	adult	China		Hunan			Hupengshan nature reserve, Quoping village		2006-07-20		NWAFU
822	Reptalus quadricinctus	Animalia	Arthropoda	Insecta	Hemiptera	Cixiidae	Pentastirini	Pentastirina	Reptalus		Other material	catalog:NWAFU:Hemiptera:HO222653	Hongwei Guo	1	male	adult	China		Hunan			Hupengshan nature reserve, Quoping village		2006-07-20		NWAFU
823	Reptalus quadricinctus	Animalia	Arthropoda	Insecta	Hemiptera	Cixiidae	Pentastirini	Pentastirina	Reptalus		Other material	catalog:NWAFU:Hemiptera:HO222654	Hongwei Guo	1	male	adult	China		Hunan			Hupengshan nature reserve, Quoping village		2006-07-20		NWAFU
824	Reptalus quadricinctus	Animalia	Arthropoda	Insecta	Hemiptera	Cixiidae	Pentastirini	Pentastirina	Reptalus		Other material	catalog:NWAFU:Hemiptera:HO222655	Hongwei Guo	1	male	adult	China		Hunan			Hupengshan nature reserve, Quoping village		2006-07-20		NWAFU
825	Reptalus quadricinctus	Animalia	Arthropoda	Insecta	Hemiptera	Cixiidae	Pentastirini	Pentastirina	Reptalus		Other material	catalog:NWAFU:Hemiptera:HO222656	Hongwei Guo	1	male	adult	China		Hunan			Hupengshan nature reserve, Quoping village		2006-07-20		NWAFU
826	Reptalus quadricinctus	Animalia	Arthropoda	Insecta	Hemiptera	Cixiidae	Pentastirini	Pentastirina	Reptalus		Other material	catalog:NWAFU:Hemiptera:HO222657	Hongwei Guo	1	male	adult	China		Hunan			Hupengshan nature reserve, Quoping village		2006-07-20		NWAFU
827	Reptalus quadricinctus	Animalia	Arthropoda	Insecta	Hemiptera	Cixiidae	Pentastirini	Pentastirina	Reptalus		Other material	catalog:NWAFU:Hemiptera:HO222658	Hongwei Guo	1	male	adult	China		Hunan			Hupengshan nature reserve, Quoping village		2006-07-20		NWAFU
828	Reptalus quadricinctus	Animalia	Arthropoda	Insecta	Hemiptera	Cixiidae	Pentastirini	Pentastirina	Reptalus		Other material	catalog:NWAFU:Hemiptera:HO222659	Hongwei Guo	1	male	adult	China		Hunan			Hupengshan nature reserve, Quoping village		2006-07-20		NWAFU
829	Reptalus quadricinctus	Animalia	Arthropoda	Insecta	Hemiptera	Cixiidae	Pentastirini	Pentastirina	Reptalus		Other material	catalog:NWAFU:Hemiptera:HO222660	Hongwei Guo	1	male	adult	China		Hunan			Hupengshan nature reserve, Quoping village		2006-07-20		NWAFU
830	Reptalus quadricinctus	Animalia	Arthropoda	Insecta	Hemiptera	Cixiidae	Pentastirini	Pentastirina	Reptalus		Other material	catalog:NWAFU:Hemiptera:HO222661	Hongwei Guo	1	male	adult	China		Hunan			Hupengshan nature reserve, Quoping village		2006-07-20		NWAFU
831	Reptalus quadricinctus	Animalia	Arthropoda	Insecta	Hemiptera	Cixiidae	Pentastirini	Pentastirina	Reptalus		Other material	catalog:NWAFU:Hemiptera:HO222662	Hongwei Guo	1	male	adult	China		Hunan			Hupengshan nature reserve, Quoping village		2006-07-20		NWAFU
832	Reptalus quadricinctus	Animalia	Arthropoda	Insecta	Hemiptera	Cixiidae	Pentastirini	Pentastirina	Reptalus		Other material	catalog:NWAFU:Hemiptera:HO222663	Hongwei Guo	1	male	adult	China		Hunan			Hupengshan nature reserve, Quoping village		2006-07-20		NWAFU
833	Reptalus quadricinctus	Animalia	Arthropoda	Insecta	Hemiptera	Cixiidae	Pentastirini	Pentastirina	Reptalus		Other material	catalog:NWAFU:Hemiptera:HO222664	Hongwei Guo	1	male	adult	China		Hunan			Hupengshan nature reserve, Quoping village		2006-07-20		NWAFU
834	Reptalus quadricinctus	Animalia	Arthropoda	Insecta	Hemiptera	Cixiidae	Pentastirini	Pentastirina	Reptalus		Other material	catalog:NWAFU:Hemiptera:HO222665	Hongwei Guo	1	male	adult	China		Hunan			Hupengshan nature reserve, Quoping village		2006-07-20		NWAFU
835	Reptalus quadricinctus	Animalia	Arthropoda	Insecta	Hemiptera	Cixiidae	Pentastirini	Pentastirina	Reptalus		Other material	catalog:NWAFU:Hemiptera:HO222666	Hongwei Guo	1	male	adult	China		Hunan			Hupengshan nature reserve, Quoping village		2006-07-20		NWAFU
836	Reptalus quadricinctus	Animalia	Arthropoda	Insecta	Hemiptera	Cixiidae	Pentastirini	Pentastirina	Reptalus		Other material	catalog:NWAFU:Hemiptera:HO222667	Hongwei Guo	1	male	adult	China		Hunan			Hupengshan nature reserve, Quoping village		2006-07-20		NWAFU
837	Reptalus quadricinctus	Animalia	Arthropoda	Insecta	Hemiptera	Cixiidae	Pentastirini	Pentastirina	Reptalus		Other material	catalog:NWAFU:Hemiptera:HO222668	Hongwei Guo	1	male	adult	China		Hunan			Hupengshan nature reserve, Quoping village		2006-07-20		NWAFU
838	Reptalus quadricinctus	Animalia	Arthropoda	Insecta	Hemiptera	Cixiidae	Pentastirini	Pentastirina	Reptalus		Other material	catalog:NWAFU:Hemiptera:HO222669	Hongwei Guo	1	male	adult	China		Hunan			Hupengshan nature reserve, Quoping village		2006-07-20		NWAFU
839	Reptalus quadricinctus	Animalia	Arthropoda	Insecta	Hemiptera	Cixiidae	Pentastirini	Pentastirina	Reptalus		Other material	catalog:NWAFU:Hemiptera:HO222670	Hongwei Guo	1	male	adult	China		Hunan			Hupengshan nature reserve, Quoping village		2006-07-20		NWAFU
840	Reptalus quadricinctus	Animalia	Arthropoda	Insecta	Hemiptera	Cixiidae	Pentastirini	Pentastirina	Reptalus		Other material	catalog:NWAFU:Hemiptera:HO222671	Hongwei Guo	1	male	adult	China		Hunan			Hupengshan nature reserve, Quoping village		2006-07-20		NWAFU
841	Reptalus quadricinctus	Animalia	Arthropoda	Insecta	Hemiptera	Cixiidae	Pentastirini	Pentastirina	Reptalus		Other material	catalog:NWAFU:Hemiptera:HO222672	Hongwei Guo	1	male	adult	China		Hunan			Hupengshan nature reserve, Quoping village		2006-07-20		NWAFU
842	Reptalus quadricinctus	Animalia	Arthropoda	Insecta	Hemiptera	Cixiidae	Pentastirini	Pentastirina	Reptalus		Other material	catalog:NWAFU:Hemiptera:HO222673	Hongwei Guo	1	male	adult	China		Hunan			Hupengshan nature reserve, Quoping village		2006-07-20		NWAFU
843	Reptalus quadricinctus	Animalia	Arthropoda	Insecta	Hemiptera	Cixiidae	Pentastirini	Pentastirina	Reptalus		Other material	catalog:NWAFU:Hemiptera:HO222674	Hongwei Guo	1	male	adult	China		Hunan			Hupengshan nature reserve, Quoping village		2006-07-20		NWAFU
844	Reptalus quadricinctus	Animalia	Arthropoda	Insecta	Hemiptera	Cixiidae	Pentastirini	Pentastirina	Reptalus		Other material	catalog:NWAFU:Hemiptera:HO222675	Hongwei Guo	1	male	adult	China		Hunan			Hupengshan nature reserve, Quoping village		2006-07-20		NWAFU
845	Reptalus quadricinctus	Animalia	Arthropoda	Insecta	Hemiptera	Cixiidae	Pentastirini	Pentastirina	Reptalus		Other material	catalog:NWAFU:Hemiptera:HO222676	Hongwei Guo	1	male	adult	China		Hunan			Hupengshan nature reserve, Quoping village		2006-07-20		NWAFU
846	Reptalus quadricinctus	Animalia	Arthropoda	Insecta	Hemiptera	Cixiidae	Pentastirini	Pentastirina	Reptalus		Other material	catalog:NWAFU:Hemiptera:HO222677	Hongwei Guo	1	male	adult	China		Hunan			Hupengshan nature reserve, Quoping village		2006-07-20		NWAFU
847	Reptalus quadricinctus	Animalia	Arthropoda	Insecta	Hemiptera	Cixiidae	Pentastirini	Pentastirina	Reptalus		Other material	catalog:NWAFU:Hemiptera:HO222678	Hongwei Guo	1	male	adult	China		Hunan			Hupengshan nature reserve, Quoping village		2006-07-20		NWAFU
848	Reptalus quadricinctus	Animalia	Arthropoda	Insecta	Hemiptera	Cixiidae	Pentastirini	Pentastirina	Reptalus		Other material	catalog:NWAFU:Hemiptera:HO222679	Hongwei Guo	1	male	adult	China		Hunan			Hupengshan nature reserve, Quoping village		2006-07-20		NWAFU
849	Reptalus quadricinctus	Animalia	Arthropoda	Insecta	Hemiptera	Cixiidae	Pentastirini	Pentastirina	Reptalus		Other material	catalog:NWAFU:Hemiptera:HO222680	Hongwei Guo	1	male	adult	China		Hunan			Hupengshan nature reserve, Quoping village		2006-07-20		NWAFU
850	Reptalus quadricinctus	Animalia	Arthropoda	Insecta	Hemiptera	Cixiidae	Pentastirini	Pentastirina	Reptalus		Other material	catalog:NWAFU:Hemiptera:HO222681	Hongwei Guo	1	male	adult	China		Hunan			Hupengshan nature reserve, Quoping village		2006-07-20		NWAFU
851	Reptalus quadricinctus	Animalia	Arthropoda	Insecta	Hemiptera	Cixiidae	Pentastirini	Pentastirina	Reptalus		Other material	catalog:NWAFU:Hemiptera:HO222682	Hongwei Guo	1	male	adult	China		Hunan			Hupengshan nature reserve, Quoping village		2006-07-20		NWAFU
852	Reptalus quadricinctus	Animalia	Arthropoda	Insecta	Hemiptera	Cixiidae	Pentastirini	Pentastirina	Reptalus		Other material	catalog:NWAFU:Hemiptera:HO222683	Hongwei Guo	1	male	adult	China		Hunan			Hupengshan nature reserve, Quoping village		2006-07-20		NWAFU
853	Reptalus quadricinctus	Animalia	Arthropoda	Insecta	Hemiptera	Cixiidae	Pentastirini	Pentastirina	Reptalus		Other material	catalog:NWAFU:Hemiptera:HO222684	Hongwei Guo	1	male	adult	China		Hunan			Hupengshan nature reserve, Quoping village		2006-07-20		NWAFU
854	Reptalus quadricinctus	Animalia	Arthropoda	Insecta	Hemiptera	Cixiidae	Pentastirini	Pentastirina	Reptalus		Other material	catalog:NWAFU:Hemiptera:HO222685	Hongwei Guo	1	male	adult	China		Hunan			Hupengshan nature reserve, Quoping village		2006-07-20		NWAFU
855	Reptalus quadricinctus	Animalia	Arthropoda	Insecta	Hemiptera	Cixiidae	Pentastirini	Pentastirina	Reptalus		Other material	catalog:NWAFU:Hemiptera:HO222686	Hongwei Guo	1	male	adult	China		Hunan			Hupengshan nature reserve, Quoping village		2006-07-20		NWAFU
856	Reptalus quadricinctus	Animalia	Arthropoda	Insecta	Hemiptera	Cixiidae	Pentastirini	Pentastirina	Reptalus		Other material	catalog:NWAFU:Hemiptera:HO222687	Hongwei Guo	1	male	adult	China		Hunan			Hupengshan nature reserve, Quoping village		2006-07-20		NWAFU
857	Reptalus quadricinctus	Animalia	Arthropoda	Insecta	Hemiptera	Cixiidae	Pentastirini	Pentastirina	Reptalus		Other material	catalog:NWAFU:Hemiptera:HO222688	Hongwei Guo	1	male	adult	China		Hunan			Hupengshan nature reserve, Quoping village		2006-07-20		NWAFU
858	Reptalus quadricinctus	Animalia	Arthropoda	Insecta	Hemiptera	Cixiidae	Pentastirini	Pentastirina	Reptalus		Other material	catalog:NWAFU:Hemiptera:HO222689	Hongwei Guo	1	male	adult	China		Hunan			Hupengshan nature reserve, Quoping village		2006-07-20		NWAFU
859	Reptalus quadricinctus	Animalia	Arthropoda	Insecta	Hemiptera	Cixiidae	Pentastirini	Pentastirina	Reptalus		Other material	catalog:NWAFU:Hemiptera:HO222690	Hongwei Guo	1	male	adult	China		Hunan			Hupengshan nature reserve, Quoping village		2006-07-20		NWAFU
860	Reptalus quadricinctus	Animalia	Arthropoda	Insecta	Hemiptera	Cixiidae	Pentastirini	Pentastirina	Reptalus		Other material	catalog:NWAFU:Hemiptera:HO222691	Hongwei Guo	1	male	adult	China		Hunan			Hupengshan nature reserve, Quoping village		2006-07-20		NWAFU
861	Reptalus quadricinctus	Animalia	Arthropoda	Insecta	Hemiptera	Cixiidae	Pentastirini	Pentastirina	Reptalus		Other material	catalog:NWAFU:Hemiptera:HO222692	Hongwei Guo	1	male	adult	China		Hunan			Hupengshan nature reserve, Quoping village		2006-07-20		NWAFU
862	Reptalus quadricinctus	Animalia	Arthropoda	Insecta	Hemiptera	Cixiidae	Pentastirini	Pentastirina	Reptalus		Other material	catalog:NWAFU:Hemiptera:HO222693	Hongwei Guo	1	male	adult	China		Hunan			Hupengshan nature reserve, Quoping village		2006-07-20		NWAFU
863	Reptalus quadricinctus	Animalia	Arthropoda	Insecta	Hemiptera	Cixiidae	Pentastirini	Pentastirina	Reptalus		Other material	catalog:NWAFU:Hemiptera:HO222694	Hongwei Guo	1	male	adult	China		Hunan			Hupengshan nature reserve, Quoping village		2006-07-20		NWAFU
864	Reptalus quadricinctus	Animalia	Arthropoda	Insecta	Hemiptera	Cixiidae	Pentastirini	Pentastirina	Reptalus		Other material	catalog:NWAFU:Hemiptera:HO222695	Hongwei Guo	1	male	adult	China		Hunan			Hupengshan nature reserve, Quoping village		2006-07-20		NWAFU
865	Reptalus quadricinctus	Animalia	Arthropoda	Insecta	Hemiptera	Cixiidae	Pentastirini	Pentastirina	Reptalus		Other material	catalog:NWAFU:Hemiptera:HO222696	Hongwei Guo	1	male	adult	China		Hunan			Hupengshan nature reserve, Quoping village		2006-07-20		NWAFU
866	Reptalus quadricinctus	Animalia	Arthropoda	Insecta	Hemiptera	Cixiidae	Pentastirini	Pentastirina	Reptalus		Other material	catalog:NWAFU:Hemiptera:HO222697	Hongwei Guo	1	male	adult	China		Hunan			Hupengshan nature reserve, Quoping village		2006-07-20		NWAFU
867	Reptalus quadricinctus	Animalia	Arthropoda	Insecta	Hemiptera	Cixiidae	Pentastirini	Pentastirina	Reptalus		Other material	catalog:NWAFU:Hemiptera:HO222698	Hongwei Guo	1	male	adult	China		Hunan			Hupengshan nature reserve, Quoping village		2006-07-20		NWAFU
868	Reptalus quadricinctus	Animalia	Arthropoda	Insecta	Hemiptera	Cixiidae	Pentastirini	Pentastirina	Reptalus		Other material	catalog:NWAFU:Hemiptera:HO222699	Hongwei Guo	1	male	adult	China		Hunan			Hupengshan nature reserve, Quoping village		2006-07-20		NWAFU
869	Reptalus quadricinctus	Animalia	Arthropoda	Insecta	Hemiptera	Cixiidae	Pentastirini	Pentastirina	Reptalus		Other material	catalog:NWAFU:Hemiptera:HO222700	Hongwei Guo	1	male	adult	China		Hunan			Hupengshan nature reserve, Quoping village		2006-07-20		NWAFU
870	Reptalus quadricinctus	Animalia	Arthropoda	Insecta	Hemiptera	Cixiidae	Pentastirini	Pentastirina	Reptalus		Other material	catalog:NWAFU:Hemiptera:HO222701	Hongwei Guo	1	male	adult	China		Hunan			Hupengshan nature reserve, Quoping village		2006-07-20		NWAFU
871	Reptalus quadricinctus	Animalia	Arthropoda	Insecta	Hemiptera	Cixiidae	Pentastirini	Pentastirina	Reptalus		Other material	catalog:NWAFU:Hemiptera:HO222702	Hongwei Guo	1	male	adult	China		Hunan			Hupengshan nature reserve, Quoping village		2006-07-20		NWAFU
872	Reptalus quadricinctus	Animalia	Arthropoda	Insecta	Hemiptera	Cixiidae	Pentastirini	Pentastirina	Reptalus		Other material	catalog:NWAFU:Hemiptera:HO222703	Hongwei Guo	1	male	adult	China		Hunan			Hupengshan nature reserve, Quoping village		2006-07-20		NWAFU
873	Reptalus quadricinctus	Animalia	Arthropoda	Insecta	Hemiptera	Cixiidae	Pentastirini	Pentastirina	Reptalus		Other material	catalog:NWAFU:Hemiptera:HO222704	Hongwei Guo	1	male	adult	China		Hunan			Hupengshan nature reserve, Quoping village		2006-07-20		NWAFU
874	Reptalus quadricinctus	Animalia	Arthropoda	Insecta	Hemiptera	Cixiidae	Pentastirini	Pentastirina	Reptalus		Other material	catalog:NWAFU:Hemiptera:HO222705	Hongwei Guo	1	male	adult	China		Hunan			Hupengshan nature reserve, Quoping village		2006-07-20		NWAFU
875	Reptalus quadricinctus	Animalia	Arthropoda	Insecta	Hemiptera	Cixiidae	Pentastirini	Pentastirina	Reptalus		Other material	catalog:NWAFU:Hemiptera:HO222706	Hongwei Guo	1	male	adult	China		Hunan			Hupengshan nature reserve, Quoping village		2006-07-20		NWAFU
876	Reptalus quadricinctus	Animalia	Arthropoda	Insecta	Hemiptera	Cixiidae	Pentastirini	Pentastirina	Reptalus		Other material	catalog:NWAFU:Hemiptera:HO222707	Hongwei Guo	1	male	adult	China		Hunan			Hupengshan nature reserve, Quoping village		2006-07-20		NWAFU
877	Reptalus quadricinctus	Animalia	Arthropoda	Insecta	Hemiptera	Cixiidae	Pentastirini	Pentastirina	Reptalus		Other material	catalog:NWAFU:Hemiptera:HO222708	Hongwei Guo	1	male	adult	China		Hunan			Hupengshan nature reserve, Quoping village		2006-07-20		NWAFU
878	Reptalus quadricinctus	Animalia	Arthropoda	Insecta	Hemiptera	Cixiidae	Pentastirini	Pentastirina	Reptalus		Other material	catalog:NWAFU:Hemiptera:HO222709	Hongwei Guo	1	male	adult	China		Hunan			Hupengshan nature reserve, Quoping village		2006-07-20		NWAFU
879	Reptalus quadricinctus	Animalia	Arthropoda	Insecta	Hemiptera	Cixiidae	Pentastirini	Pentastirina	Reptalus		Other material	catalog:NWAFU:Hemiptera:HO222710	Hongwei Guo	1	male	adult	China		Hunan			Hupengshan nature reserve, Quoping village		2006-07-20		NWAFU
880	Reptalus quadricinctus	Animalia	Arthropoda	Insecta	Hemiptera	Cixiidae	Pentastirini	Pentastirina	Reptalus		Other material	catalog:NWAFU:Hemiptera:HO222711	Hongwei Guo	1	male	adult	China		Hunan			Hupengshan nature reserve, Quoping village		2006-07-20		NWAFU
881	Reptalus quadricinctus	Animalia	Arthropoda	Insecta	Hemiptera	Cixiidae	Pentastirini	Pentastirina	Reptalus		Other material	catalog:NWAFU:Hemiptera:HO222712	Hongwei Guo	1	male	adult	China		Hunan			Hupengshan nature reserve, Quoping village		2006-07-20		NWAFU
882	Reptalus quadricinctus	Animalia	Arthropoda	Insecta	Hemiptera	Cixiidae	Pentastirini	Pentastirina	Reptalus		Other material	catalog:NWAFU:Hemiptera:HO222713	Hongwei Guo	1	male	adult	China		Hunan			Hupengshan nature reserve, Quoping village		2006-07-20		NWAFU
883	Reptalus quadricinctus	Animalia	Arthropoda	Insecta	Hemiptera	Cixiidae	Pentastirini	Pentastirina	Reptalus		Other material	catalog:NWAFU:Hemiptera:HO222714	Hongwei Guo	1	male	adult	China		Hunan			Hupengshan nature reserve, Quoping village		2006-07-20		NWAFU
884	Reptalus quadricinctus	Animalia	Arthropoda	Insecta	Hemiptera	Cixiidae	Pentastirini	Pentastirina	Reptalus		Other material	catalog:NWAFU:Hemiptera:HO222715	Hongwei Guo	1	male	adult	China		Hunan			Hupengshan nature reserve, Quoping village		2006-07-20		NWAFU
885	Reptalus quadricinctus	Animalia	Arthropoda	Insecta	Hemiptera	Cixiidae	Pentastirini	Pentastirina	Reptalus		Other material	catalog:NWAFU:Hemiptera:HO222716	Hongwei Guo	1	male	adult	China		Hunan			Hupengshan nature reserve, Quoping village		2006-07-20		NWAFU
886	Reptalus quadricinctus	Animalia	Arthropoda	Insecta	Hemiptera	Cixiidae	Pentastirini	Pentastirina	Reptalus		Other material	catalog:NWAFU:Hemiptera:HO222717	Hongwei Guo	1	male	adult	China		Hunan			Hupengshan nature reserve, Quoping village		2006-07-20		NWAFU
887	Reptalus quadricinctus	Animalia	Arthropoda	Insecta	Hemiptera	Cixiidae	Pentastirini	Pentastirina	Reptalus		Other material	catalog:NWAFU:Hemiptera:HO222718	Hongwei Guo	1	male	adult	China		Hunan			Hupengshan nature reserve, Quoping village		2006-07-20		NWAFU
888	Reptalus quadricinctus	Animalia	Arthropoda	Insecta	Hemiptera	Cixiidae	Pentastirini	Pentastirina	Reptalus		Other material	catalog:NWAFU:Hemiptera:HO222719	Hongwei Guo	1	female	adult	China		Hunan			Hupengshan nature reserve, Quoping village		2006-07-20		NWAFU
889	Reptalus quadricinctus	Animalia	Arthropoda	Insecta	Hemiptera	Cixiidae	Pentastirini	Pentastirina	Reptalus		Other material	catalog:NWAFU:Hemiptera:HO222720	Hongwei Guo	1	female	adult	China		Hunan			Hupengshan nature reserve, Quoping village		2006-07-20		NWAFU
890	Reptalus quadricinctus	Animalia	Arthropoda	Insecta	Hemiptera	Cixiidae	Pentastirini	Pentastirina	Reptalus		Other material	catalog:NWAFU:Hemiptera:HO222721	Hongwei Guo	1	female	adult	China		Hunan			Hupengshan nature reserve, Quoping village		2006-07-20		NWAFU
891	Reptalus quadricinctus	Animalia	Arthropoda	Insecta	Hemiptera	Cixiidae	Pentastirini	Pentastirina	Reptalus		Other material	catalog:NWAFU:Hemiptera:HO222722	Hongwei Guo	1	female	adult	China		Hunan			Hupengshan nature reserve, Quoping village		2006-07-20		NWAFU
892	Reptalus quadricinctus	Animalia	Arthropoda	Insecta	Hemiptera	Cixiidae	Pentastirini	Pentastirina	Reptalus		Other material	catalog:NWAFU:Hemiptera:HO222723	Hongwei Guo	1	female	adult	China		Hunan			Hupengshan nature reserve, Quoping village		2006-07-20		NWAFU
893	Reptalus quadricinctus	Animalia	Arthropoda	Insecta	Hemiptera	Cixiidae	Pentastirini	Pentastirina	Reptalus		Other material	catalog:NWAFU:Hemiptera:HO222724	Hongwei Guo	1	female	adult	China		Hunan			Hupengshan nature reserve, Quoping village		2006-07-20		NWAFU
894	Reptalus quadricinctus	Animalia	Arthropoda	Insecta	Hemiptera	Cixiidae	Pentastirini	Pentastirina	Reptalus		Other material	catalog:NWAFU:Hemiptera:HO222725	Hongwei Guo	1	female	adult	China		Hunan			Hupengshan nature reserve, Quoping village		2006-07-20		NWAFU
895	Reptalus quadricinctus	Animalia	Arthropoda	Insecta	Hemiptera	Cixiidae	Pentastirini	Pentastirina	Reptalus		Other material	catalog:NWAFU:Hemiptera:HO222726	Hongwei Guo	1	female	adult	China		Hunan			Hupengshan nature reserve, Quoping village		2006-07-20		NWAFU
896	Reptalus quadricinctus	Animalia	Arthropoda	Insecta	Hemiptera	Cixiidae	Pentastirini	Pentastirina	Reptalus		Other material	catalog:NWAFU:Hemiptera:HO222727	Hongwei Guo	1	female	adult	China		Hunan			Hupengshan nature reserve, Quoping village		2006-07-20		NWAFU
897	Reptalus quadricinctus	Animalia	Arthropoda	Insecta	Hemiptera	Cixiidae	Pentastirini	Pentastirina	Reptalus		Other material	catalog:NWAFU:Hemiptera:HO222728	Hongwei Guo	1	female	adult	China		Hunan			Hupengshan nature reserve, Quoping village		2006-07-20		NWAFU
898	Reptalus quadricinctus	Animalia	Arthropoda	Insecta	Hemiptera	Cixiidae	Pentastirini	Pentastirina	Reptalus		Other material	catalog:NWAFU:Hemiptera:HO222729	Hongwei Guo	1	female	adult	China		Hunan			Hupengshan nature reserve, Quoping village		2006-07-20		NWAFU
899	Reptalus quadricinctus	Animalia	Arthropoda	Insecta	Hemiptera	Cixiidae	Pentastirini	Pentastirina	Reptalus		Other material	catalog:NWAFU:Hemiptera:HO222730	Hongwei Guo	1	female	adult	China		Hunan			Hupengshan nature reserve, Quoping village		2006-07-20		NWAFU
900	Reptalus quadricinctus	Animalia	Arthropoda	Insecta	Hemiptera	Cixiidae	Pentastirini	Pentastirina	Reptalus		Other material	catalog:NWAFU:Hemiptera:HO222731	Hongwei Guo	1	female	adult	China		Hunan			Hupengshan nature reserve, Quoping village		2006-07-20		NWAFU
901	Reptalus quadricinctus	Animalia	Arthropoda	Insecta	Hemiptera	Cixiidae	Pentastirini	Pentastirina	Reptalus		Other material	catalog:NWAFU:Hemiptera:HO222732	Hongwei Guo	1	female	adult	China		Hunan			Hupengshan nature reserve, Quoping village		2006-07-20		NWAFU
902	Reptalus quadricinctus	Animalia	Arthropoda	Insecta	Hemiptera	Cixiidae	Pentastirini	Pentastirina	Reptalus		Other material	catalog:NWAFU:Hemiptera:HO222733	Hongwei Guo	1	female	adult	China		Hunan			Hupengshan nature reserve, Quoping village		2006-07-20		NWAFU
903	Reptalus quadricinctus	Animalia	Arthropoda	Insecta	Hemiptera	Cixiidae	Pentastirini	Pentastirina	Reptalus		Other material	catalog:NWAFU:Hemiptera:HO222734	Hongwei Guo	1	female	adult	China		Hunan			Hupengshan nature reserve, Quoping village		2006-07-20		NWAFU
904	Reptalus quadricinctus	Animalia	Arthropoda	Insecta	Hemiptera	Cixiidae	Pentastirini	Pentastirina	Reptalus		Other material	catalog:NWAFU:Hemiptera:HO222735	Hongwei Guo	1	female	adult	China		Hunan			Hupengshan nature reserve, Quoping village		2006-07-20		NWAFU
905	Reptalus quadricinctus	Animalia	Arthropoda	Insecta	Hemiptera	Cixiidae	Pentastirini	Pentastirina	Reptalus		Other material	catalog:NWAFU:Hemiptera:HO222736	Hongwei Guo	1	female	adult	China		Hunan			Hupengshan nature reserve, Quoping village		2006-07-20		NWAFU
906	Reptalus quadricinctus	Animalia	Arthropoda	Insecta	Hemiptera	Cixiidae	Pentastirini	Pentastirina	Reptalus		Other material	catalog:NWAFU:Hemiptera:HO222737	Hongwei Guo	1	female	adult	China		Hunan			Hupengshan nature reserve, Quoping village		2006-07-20		NWAFU
907	Reptalus quadricinctus	Animalia	Arthropoda	Insecta	Hemiptera	Cixiidae	Pentastirini	Pentastirina	Reptalus		Other material	catalog:NWAFU:Hemiptera:HO222738	Hongwei Guo	1	female	adult	China		Hunan			Hupengshan nature reserve, Quoping village		2006-07-20		NWAFU
908	Reptalus quadricinctus	Animalia	Arthropoda	Insecta	Hemiptera	Cixiidae	Pentastirini	Pentastirina	Reptalus		Other material	catalog:NWAFU:Hemiptera:HO222739	Hongwei Guo	1	female	adult	China		Hunan			Hupengshan nature reserve, Quoping village		2006-07-20		NWAFU
909	Reptalus quadricinctus	Animalia	Arthropoda	Insecta	Hemiptera	Cixiidae	Pentastirini	Pentastirina	Reptalus		Other material	catalog:NWAFU:Hemiptera:HO222740	Hongwei Guo	1	female	adult	China		Hunan			Hupengshan nature reserve, Quoping village		2006-07-20		NWAFU
910	Reptalus quadricinctus	Animalia	Arthropoda	Insecta	Hemiptera	Cixiidae	Pentastirini	Pentastirina	Reptalus		Other material	catalog:NWAFU:Hemiptera:HO222741	Hongwei Guo	1	female	adult	China		Hunan			Hupengshan nature reserve, Quoping village		2006-07-20		NWAFU
911	Reptalus quadricinctus	Animalia	Arthropoda	Insecta	Hemiptera	Cixiidae	Pentastirini	Pentastirina	Reptalus		Other material	catalog:NWAFU:Hemiptera:HO222742	Hongwei Guo	1	female	adult	China		Hunan			Hupengshan nature reserve, Quoping village		2006-07-20		NWAFU
912	Reptalus quadricinctus	Animalia	Arthropoda	Insecta	Hemiptera	Cixiidae	Pentastirini	Pentastirina	Reptalus		Other material	catalog:NWAFU:Hemiptera:HO222743	Hongwei Guo	1	female	adult	China		Hunan			Hupengshan nature reserve, Quoping village		2006-07-20		NWAFU
913	Reptalus quadricinctus	Animalia	Arthropoda	Insecta	Hemiptera	Cixiidae	Pentastirini	Pentastirina	Reptalus		Other material	catalog:NWAFU:Hemiptera:HO222744	Hongwei Guo	1	female	adult	China		Hunan			Hupengshan nature reserve, Quoping village		2006-07-20		NWAFU
914	Reptalus quadricinctus	Animalia	Arthropoda	Insecta	Hemiptera	Cixiidae	Pentastirini	Pentastirina	Reptalus		Other material	catalog:NWAFU:Hemiptera:HO222745	Hongwei Guo	1	female	adult	China		Hunan			Hupengshan nature reserve, Quoping village		2006-07-20		NWAFU
915	Reptalus quadricinctus	Animalia	Arthropoda	Insecta	Hemiptera	Cixiidae	Pentastirini	Pentastirina	Reptalus		Other material	catalog:NWAFU:Hemiptera:HO222746	Hongwei Guo	1	female	adult	China		Hunan			Hupengshan nature reserve, Quoping village		2006-07-20		NWAFU
916	Reptalus quadricinctus	Animalia	Arthropoda	Insecta	Hemiptera	Cixiidae	Pentastirini	Pentastirina	Reptalus		Other material	catalog:NWAFU:Hemiptera:HO222747	Hongwei Guo	1	female	adult	China		Hunan			Hupengshan nature reserve, Quoping village		2006-07-20		NWAFU
917	Reptalus quadricinctus	Animalia	Arthropoda	Insecta	Hemiptera	Cixiidae	Pentastirini	Pentastirina	Reptalus		Other material	catalog:NWAFU:Hemiptera:HO222748	Hongwei Guo	1	female	adult	China		Hunan			Hupengshan nature reserve, Quoping village		2006-07-20		NWAFU
918	Reptalus quadricinctus	Animalia	Arthropoda	Insecta	Hemiptera	Cixiidae	Pentastirini	Pentastirina	Reptalus		Other material	catalog:NWAFU:Hemiptera:HO222749	Hongwei Guo	1	female	adult	China		Hunan			Hupengshan nature reserve, Quoping village		2006-07-20		NWAFU
919	Reptalus quadricinctus	Animalia	Arthropoda	Insecta	Hemiptera	Cixiidae	Pentastirini	Pentastirina	Reptalus		Other material	catalog:NWAFU:Hemiptera:HO222750	Hongwei Guo	1	female	adult	China		Hunan			Hupengshan nature reserve, Quoping village		2006-07-20		NWAFU
920	Reptalus quadricinctus	Animalia	Arthropoda	Insecta	Hemiptera	Cixiidae	Pentastirini	Pentastirina	Reptalus		Other material	catalog:NWAFU:Hemiptera:HO222751	Hongwei Guo	1	female	adult	China		Hunan			Hupengshan nature reserve, Quoping village		2006-07-20		NWAFU
921	Reptalus quadricinctus	Animalia	Arthropoda	Insecta	Hemiptera	Cixiidae	Pentastirini	Pentastirina	Reptalus		Other material	catalog:NWAFU:Hemiptera:HO222752	Hongwei Guo	1	female	adult	China		Hunan			Hupengshan nature reserve, Quoping village		2006-07-20		NWAFU
922	Reptalus quadricinctus	Animalia	Arthropoda	Insecta	Hemiptera	Cixiidae	Pentastirini	Pentastirina	Reptalus		Other material	catalog:NWAFU:Hemiptera:HO222753	Hongwei Guo	1	female	adult	China		Hunan			Hupengshan nature reserve, Quoping village		2006-07-20		NWAFU
923	Reptalus quadricinctus	Animalia	Arthropoda	Insecta	Hemiptera	Cixiidae	Pentastirini	Pentastirina	Reptalus		Other material	catalog:NWAFU:Hemiptera:HO222754	Hongwei Guo	1	female	adult	China		Hunan			Hupengshan nature reserve, Quoping village		2006-07-20		NWAFU
924	Reptalus quadricinctus	Animalia	Arthropoda	Insecta	Hemiptera	Cixiidae	Pentastirini	Pentastirina	Reptalus		Other material	catalog:NWAFU:Hemiptera:HO222755	Hongwei Guo	1	female	adult	China		Hunan			Hupengshan nature reserve, Quoping village		2006-07-20		NWAFU
925	Reptalus quadricinctus	Animalia	Arthropoda	Insecta	Hemiptera	Cixiidae	Pentastirini	Pentastirina	Reptalus		Other material	catalog:NWAFU:Hemiptera:HO222756	Hongwei Guo	1	female	adult	China		Hunan			Hupengshan nature reserve, Quoping village		2006-07-20		NWAFU
926	Reptalus quadricinctus	Animalia	Arthropoda	Insecta	Hemiptera	Cixiidae	Pentastirini	Pentastirina	Reptalus		Other material	catalog:NWAFU:Hemiptera:HO222757	Hongwei Guo	1	female	adult	China		Hunan			Zhangjiajie nature reserve		2006-07-23		NWAFU
927	Reptalus quadricinctus	Animalia	Arthropoda	Insecta	Hemiptera	Cixiidae	Pentastirini	Pentastirina	Reptalus		Other material	catalog:NWAFU:Hemiptera:HO222758	Hongwei Guo	1	male	adult	China		Hubei			Houhe nature reserve, Houhe village		2006-07-13		NWAFU
928	Reptalus quadricinctus	Animalia	Arthropoda	Insecta	Hemiptera	Cixiidae	Pentastirini	Pentastirina	Reptalus		Other material	catalog:NWAFU:Hemiptera:HO222759	Hongwei Guo	1	female	adult	China		Hubei			Houhe nature reserve, Houhe village		2006-07-13		NWAFU
929	Reptalus quadricinctus	Animalia	Arthropoda	Insecta	Hemiptera	Cixiidae	Pentastirini	Pentastirina	Reptalus		Other material	catalog:NWAFU:Hemiptera:HO222760	Hongwei Guo	1	female	adult	China		Hubei			Houhe nature reserve, Houhe village		2006-07-13		NWAFU
930	Reptalus quadricinctus	Animalia	Arthropoda	Insecta	Hemiptera	Cixiidae	Pentastirini	Pentastirina	Reptalus		Other material	catalog:NWAFU:Hemiptera:HO222761	Hongwei Guo	1	female	adult	China		Hubei			Houhe nature reserve, Houhe village		2006-07-13		NWAFU
931	Reptalus quadricinctus	Animalia	Arthropoda	Insecta	Hemiptera	Cixiidae	Pentastirini	Pentastirina	Reptalus		Other material	catalog:NWAFU:Hemiptera:HO222762	Hongwei Guo	1	female	adult	China		Hubei			Houhe nature reserve, Houhe village		2006-07-13		NWAFU
932	Reptalus quadricinctus	Animalia	Arthropoda	Insecta	Hemiptera	Cixiidae	Pentastirini	Pentastirina	Reptalus		Other material	catalog:NWAFU:Hemiptera:HO222763	Hongwei Guo	1	female	adult	China		Hubei			Houhe nature reserve, Houhe village		2006-07-13		NWAFU
933	Reptalus quadricinctus	Animalia	Arthropoda	Insecta	Hemiptera	Cixiidae	Pentastirini	Pentastirina	Reptalus		Other material	catalog:NWAFU:Hemiptera:HO222764	Yanli Che	1	female	adult	China		Hubei			Shennongjia		2001-07-25		NWAFU
934	Reptalus quadricinctus	Animalia	Arthropoda	Insecta	Hemiptera	Cixiidae	Pentastirini	Pentastirina	Reptalus		Other material	catalog:NWAFU:Hemiptera:HO222765	Shengli Liu	1	male	adult	China		Hubei			Shennongjia		1977-06-27		NWAFU
935	Reptalus quadricinctus	Animalia	Arthropoda	Insecta	Hemiptera	Cixiidae	Pentastirini	Pentastirina	Reptalus		Other material	catalog:NWAFU:Hemiptera:HO222766	Shengli Liu	1	female	adult	China		Hubei			Shennongjia		1977-06-27		NWAFU
936	Reptalus quadricinctus	Animalia	Arthropoda	Insecta	Hemiptera	Cixiidae	Pentastirini	Pentastirina	Reptalus		Other material	catalog:NWAFU:Hemiptera:HO222767	Baozhen Hua & Zhengliang Wu	1	male	adult	China		Jilin		Linjiang	Naozhi		1983-07-24		NWAFU
937	Reptalus quadricinctus	Animalia	Arthropoda	Insecta	Hemiptera	Cixiidae	Pentastirini	Pentastirina	Reptalus		Other material	catalog:NWAFU:Hemiptera:HO222768	Baozhen Hua & Zhengliang Wu	1	male	adult	China		Jilin		Linjiang	Naozhi		1983-07-24		NWAFU
938	Reptalus quadricinctus	Animalia	Arthropoda	Insecta	Hemiptera	Cixiidae	Pentastirini	Pentastirina	Reptalus		Other material	catalog:NWAFU:Hemiptera:HO222769	Baozhen Hua & Zhengliang Wu	1	male	adult	China		Jilin		Linjiang	Naozhi		1983-07-24		NWAFU
939	Reptalus quadricinctus	Animalia	Arthropoda	Insecta	Hemiptera	Cixiidae	Pentastirini	Pentastirina	Reptalus		Other material	catalog:NWAFU:Hemiptera:HO222770	Baozhen Hua & Zhengliang Wu	1	female	adult	China		Jilin		Linjiang	Naozhi		1983-07-24		NWAFU
940	Reptalus quadricinctus	Animalia	Arthropoda	Insecta	Hemiptera	Cixiidae	Pentastirini	Pentastirina	Reptalus		Other material	catalog:NWAFU:Hemiptera:HO222771	Baozhen Hua & Zhengliang Wu	1	female	adult	China		Jilin		Linjiang	Naozhi		1983-07-24		NWAFU
941	Reptalus quadricinctus	Animalia	Arthropoda	Insecta	Hemiptera	Cixiidae	Pentastirini	Pentastirina	Reptalus		Other material	catalog:NWAFU:Hemiptera:HO222772	I Chou	1	male	adult	China		Fujian		Shaowu	Dazhulan		1963-07-16		NWAFU
942	Reptalus quadricinctus	Animalia	Arthropoda	Insecta	Hemiptera	Cixiidae	Pentastirini	Pentastirina	Reptalus		Other material	catalog:NWAFU:Hemiptera:HO222773	Sizheng Wang	1	male	adult	China		Anhui			Anhui labor university		1978-06-19		NWAFU
943	Reptalus quadricinctus	Animalia	Arthropoda	Insecta	Hemiptera	Cixiidae	Pentastirini	Pentastirina	Reptalus		Other material	catalog:NWAFU:Hemiptera:HO222774	Sizheng Wang	1	male	adult	China		Anhui			Anhui labor university		1978-06-19		NWAFU
944	Reptalus quadricinctus	Animalia	Arthropoda	Insecta	Hemiptera	Cixiidae	Pentastirini	Pentastirina	Reptalus		Other material	catalog:NWAFU:Hemiptera:HO222775	Sizheng Wang	1	female	adult	China		Anhui			Anhui labor university		1978-06-19		NWAFU
945	Reptalus quadricinctus	Animalia	Arthropoda	Insecta	Hemiptera	Cixiidae	Pentastirini	Pentastirina	Reptalus		Other material	catalog:NWAFU:Hemiptera:HO222776	Sizheng Wang	1	female	adult	China		Anhui			Anhui labor university		1978-06-19		NWAFU
946	Reptalus quadricinctus	Animalia	Arthropoda	Insecta	Hemiptera	Cixiidae	Pentastirini	Pentastirina	Reptalus		Other material	catalog:NWAFU:Hemiptera:HO222777	Lei Zhang	1	male	adult	China		Zhejiang			Fengyang Mountain, Datianping		2008-07-04		NWAFU
947	Reptalus quadricinctus	Animalia	Arthropoda	Insecta	Hemiptera	Cixiidae	Pentastirini	Pentastirina	Reptalus		Other material	catalog:NWAFU:Hemiptera:HO222778	Lei Zhang	1	male	adult	China		Zhejiang			Fengyang Mountain, Datianping		2008-07-04		NWAFU
948	Reptalus quadricinctus	Animalia	Arthropoda	Insecta	Hemiptera	Cixiidae	Pentastirini	Pentastirina	Reptalus		Other material	catalog:NWAFU:Hemiptera:HO222779	Lei Zhang	1	male	adult	China		Zhejiang			Fengyang Mountain, Datianping		2008-07-04		NWAFU
949	Reptalus quadricinctus	Animalia	Arthropoda	Insecta	Hemiptera	Cixiidae	Pentastirini	Pentastirina	Reptalus		Other material	catalog:NWAFU:Hemiptera:HO222780	Lei Zhang	1	male	adult	China		Zhejiang			Fengyang Mountain, Datianping		2008-07-04		NWAFU
950	Reptalus quadricinctus	Animalia	Arthropoda	Insecta	Hemiptera	Cixiidae	Pentastirini	Pentastirina	Reptalus		Other material	catalog:NWAFU:Hemiptera:HO222781	Lei Zhang	1	male	adult	China		Zhejiang			Fengyang Mountain, Datianping		2008-07-04		NWAFU
951	Reptalus quadricinctus	Animalia	Arthropoda	Insecta	Hemiptera	Cixiidae	Pentastirini	Pentastirina	Reptalus		Other material	catalog:NWAFU:Hemiptera:HO222782	Lei Zhang	1	male	adult	China		Zhejiang			Fengyang Mountain, Datianping		2008-07-04		NWAFU
952	Reptalus quadricinctus	Animalia	Arthropoda	Insecta	Hemiptera	Cixiidae	Pentastirini	Pentastirina	Reptalus		Other material	catalog:NWAFU:Hemiptera:HO222783	Lei Zhang	1	male	adult	China		Zhejiang			Fengyang Mountain, Datianping		2008-07-04		NWAFU
953	Reptalus quadricinctus	Animalia	Arthropoda	Insecta	Hemiptera	Cixiidae	Pentastirini	Pentastirina	Reptalus		Other material	catalog:NWAFU:Hemiptera:HO222784	Lei Zhang	1	female	adult	China		Zhejiang			Fengyang Mountain, Datianping		2008-07-04		NWAFU
954	Reptalus quadricinctus	Animalia	Arthropoda	Insecta	Hemiptera	Cixiidae	Pentastirini	Pentastirina	Reptalus		Other material	catalog:NWAFU:Hemiptera:HO222785	Lei Zhang	1	female	adult	China		Zhejiang			Fengyang Mountain, Datianping		2008-07-04		NWAFU
955	Reptalus quadricinctus	Animalia	Arthropoda	Insecta	Hemiptera	Cixiidae	Pentastirini	Pentastirina	Reptalus		Other material	catalog:NWAFU:Hemiptera:HO222786	Lei Zhang	1	female	adult	China		Zhejiang			Fengyang Mountain, Datianping		2008-07-04		NWAFU
956	Reptalus quadricinctus	Animalia	Arthropoda	Insecta	Hemiptera	Cixiidae	Pentastirini	Pentastirina	Reptalus		Other material	catalog:NWAFU:Hemiptera:HO222787	Lei Zhang	1	female	adult	China		Zhejiang			Fengyang Mountain, Datianping		2008-07-04		NWAFU
957	Reptalus quadricinctus	Animalia	Arthropoda	Insecta	Hemiptera	Cixiidae	Pentastirini	Pentastirina	Reptalus		Other material	catalog:NWAFU:Hemiptera:HO222788	Lei Zhang	1	female	adult	China		Zhejiang			Fengyang Mountain, Datianping		2008-07-04		NWAFU
958	Reptalus quadricinctus	Animalia	Arthropoda	Insecta	Hemiptera	Cixiidae	Pentastirini	Pentastirina	Reptalus		Other material	catalog:NWAFU:Hemiptera:HO222789	Lei Zhang	1	female	adult	China		Zhejiang			Fengyang Mountain, Datianping		2008-07-04		NWAFU
959	Reptalus quadricinctus	Animalia	Arthropoda	Insecta	Hemiptera	Cixiidae	Pentastirini	Pentastirina	Reptalus		Other material	catalog:NWAFU:Hemiptera:HO222790	Lei Zhang	1	female	adult	China		Zhejiang			Fengyang Mountain, Datianping		2008-07-04		NWAFU
960	Reptalus quadricinctus	Animalia	Arthropoda	Insecta	Hemiptera	Cixiidae	Pentastirini	Pentastirina	Reptalus		Other material	catalog:NWAFU:Hemiptera:HO222791	Lei Zhang	1	female	adult	China		Zhejiang			Fengyang Mountain, Datianping		2008-07-04		NWAFU
961	Reptalus quadricinctus	Animalia	Arthropoda	Insecta	Hemiptera	Cixiidae	Pentastirini	Pentastirina	Reptalus		Other material	catalog:NWAFU:Hemiptera:HO222792	Lei Zhang	1	female	adult	China		Zhejiang			Fengyang Mountain, Datianping		2008-07-04		NWAFU
962	Reptalus quadricinctus	Animalia	Arthropoda	Insecta	Hemiptera	Cixiidae	Pentastirini	Pentastirina	Reptalus		Other material	catalog:NWAFU:Hemiptera:HO222793	Lei Zhang	1	female	adult	China		Zhejiang			Fengyang Mountain, Datianping		2008-07-04		NWAFU
963	Reptalus quadricinctus	Animalia	Arthropoda	Insecta	Hemiptera	Cixiidae	Pentastirini	Pentastirina	Reptalus		Other material	catalog:NWAFU:Hemiptera:HO222794	Lei Zhang	1	female	adult	China		Zhejiang			Fengyang Mountain, Datianping		2008-07-04		NWAFU
964	Reptalus quadricinctus	Animalia	Arthropoda	Insecta	Hemiptera	Cixiidae	Pentastirini	Pentastirina	Reptalus		Other material	catalog:NWAFU:Hemiptera:HO222795	Lei Zhang	1	female	adult	China		Zhejiang			Fengyang Mountain, Datianping		2008-07-04		NWAFU
965	Reptalus quadricinctus	Animalia	Arthropoda	Insecta	Hemiptera	Cixiidae	Pentastirini	Pentastirina	Reptalus		Other material	catalog:NWAFU:Hemiptera:HO222796	Hongwei Guo	1	male	adult	China		Zhejiang			Fengyang Mountain, Luao		2000-07-30		NWAFU
966	Reptalus quadricinctus	Animalia	Arthropoda	Insecta	Hemiptera	Cixiidae	Pentastirini	Pentastirina	Reptalus		Other material	catalog:NWAFU:Hemiptera:HO222797	Hongwei Guo	1	male	adult	China		Zhejiang			Fengyang Mountain, Luao		2000-07-30		NWAFU
967	Reptalus quadricinctus	Animalia	Arthropoda	Insecta	Hemiptera	Cixiidae	Pentastirini	Pentastirina	Reptalus		Other material	catalog:NWAFU:Hemiptera:HO222798	Hongwei Guo	1	male	adult	China		Zhejiang			Fengyang Mountain, Luao		2000-07-30		NWAFU
968	Reptalus quadricinctus	Animalia	Arthropoda	Insecta	Hemiptera	Cixiidae	Pentastirini	Pentastirina	Reptalus		Other material	catalog:NWAFU:Hemiptera:HO222799	Hongwei Guo	1	male	adult	China		Zhejiang			Fengyang Mountain, Luao		2000-07-30		NWAFU
969	Reptalus quadricinctus	Animalia	Arthropoda	Insecta	Hemiptera	Cixiidae	Pentastirini	Pentastirina	Reptalus		Other material	catalog:NWAFU:Hemiptera:HO222800	Hongwei Guo	1	male	adult	China		Zhejiang			Fengyang Mountain, Luao		2000-07-30		NWAFU
970	Reptalus quadricinctus	Animalia	Arthropoda	Insecta	Hemiptera	Cixiidae	Pentastirini	Pentastirina	Reptalus		Other material	catalog:NWAFU:Hemiptera:HO222801	Hongwei Guo	1	male	adult	China		Zhejiang			Fengyang Mountain, Luao		2000-07-30		NWAFU
971	Reptalus quadricinctus	Animalia	Arthropoda	Insecta	Hemiptera	Cixiidae	Pentastirini	Pentastirina	Reptalus		Other material	catalog:NWAFU:Hemiptera:HO222802	Hongwei Guo	1	male	adult	China		Zhejiang			Fengyang Mountain, Luao		2000-07-30		NWAFU
972	Reptalus quadricinctus	Animalia	Arthropoda	Insecta	Hemiptera	Cixiidae	Pentastirini	Pentastirina	Reptalus		Other material	catalog:NWAFU:Hemiptera:HO222803	Hongwei Guo	1	male	adult	China		Zhejiang			Fengyang Mountain, Luao		2000-07-30		NWAFU
973	Reptalus quadricinctus	Animalia	Arthropoda	Insecta	Hemiptera	Cixiidae	Pentastirini	Pentastirina	Reptalus		Other material	catalog:NWAFU:Hemiptera:HO222804	Hongwei Guo	1	female	adult	China		Zhejiang			Fengyang Mountain, Luao		2000-07-30		NWAFU
974	Reptalus quadricinctus	Animalia	Arthropoda	Insecta	Hemiptera	Cixiidae	Pentastirini	Pentastirina	Reptalus		Other material	catalog:NWAFU:Hemiptera:HO222805	Hongwei Guo	1	female	adult	China		Zhejiang			Fengyang Mountain, Luao		2000-07-30		NWAFU
975	Reptalus quadricinctus	Animalia	Arthropoda	Insecta	Hemiptera	Cixiidae	Pentastirini	Pentastirina	Reptalus		Other material	catalog:NWAFU:Hemiptera:HO222806	Hongwei Guo	1	female	adult	China		Zhejiang			Fengyang Mountain, Luao		2000-07-30		NWAFU
976	Reptalus quadricinctus	Animalia	Arthropoda	Insecta	Hemiptera	Cixiidae	Pentastirini	Pentastirina	Reptalus		Other material	catalog:NWAFU:Hemiptera:HO222807	Hongwei Guo	1	female	adult	China		Zhejiang			Fengyang Mountain, Luao		2000-07-30		NWAFU
977	Reptalus quadricinctus	Animalia	Arthropoda	Insecta	Hemiptera	Cixiidae	Pentastirini	Pentastirina	Reptalus		Other material	catalog:NWAFU:Hemiptera:HO222808	Hongwei Guo	1	female	adult	China		Zhejiang			Fengyang Mountain, Luao		2000-07-30		NWAFU
978	Reptalus quadricinctus	Animalia	Arthropoda	Insecta	Hemiptera	Cixiidae	Pentastirini	Pentastirina	Reptalus		Other material	catalog:NWAFU:Hemiptera:HO222809	Hongwei Guo	1	female	adult	China		Zhejiang			Fengyang Mountain, Luao		2000-07-30		NWAFU
979	Reptalus quadricinctus	Animalia	Arthropoda	Insecta	Hemiptera	Cixiidae	Pentastirini	Pentastirina	Reptalus		Other material	catalog:NWAFU:Hemiptera:HO222810	Hongwei Guo	1	female	adult	China		Zhejiang			Fengyang Mountain, Luao		2000-07-30		NWAFU
980	Reptalus quadricinctus	Animalia	Arthropoda	Insecta	Hemiptera	Cixiidae	Pentastirini	Pentastirina	Reptalus		Other material	catalog:NWAFU:Hemiptera:HO222811	Hongwei Guo	1	female	adult	China		Zhejiang			Fengyang Mountain, Luao		2000-07-30		NWAFU
981	Reptalus quadricinctus	Animalia	Arthropoda	Insecta	Hemiptera	Cixiidae	Pentastirini	Pentastirina	Reptalus		Other material	catalog:NWAFU:Hemiptera:HO222812	Hongwei Guo	1	female	adult	China		Zhejiang			Fengyang Mountain, Luao		2000-07-30		NWAFU
982	Reptalus quadricinctus	Animalia	Arthropoda	Insecta	Hemiptera	Cixiidae	Pentastirini	Pentastirina	Reptalus		Other material	catalog:NWAFU:Hemiptera:HO222813	Hongwei Guo	1	female	adult	China		Zhejiang			Fengyang Mountain, Luao		2000-07-30		NWAFU
983	Reptalus quadricinctus	Animalia	Arthropoda	Insecta	Hemiptera	Cixiidae	Pentastirini	Pentastirina	Reptalus		Other material	catalog:NWAFU:Hemiptera:HO222814	Siyu Gong	1	female	adult	China		Beijing		Mentougou	Yanchi, Facheng		2017-07-13		NWAFU
984	Reptalus quadricinctus	Animalia	Arthropoda	Insecta	Hemiptera	Cixiidae	Pentastirini	Pentastirina	Reptalus		Other material	catalog:NWAFU:Hemiptera:HO222815	Yang Luo	1	male	adult	China		Hunan	Suining		Huangsang		2017-07-14		NWAFU
985	Reptalus quadricinctus	Animalia	Arthropoda	Insecta	Hemiptera	Cixiidae	Pentastirini	Pentastirina	Reptalus		Other material	catalog:NWAFU:Hemiptera:HO222816	Yang Luo	1	male	adult	China		Hunan	Suining		Huangsang		2017-07-14		NWAFU
986	Reptalus quadricinctus	Animalia	Arthropoda	Insecta	Hemiptera	Cixiidae	Pentastirini	Pentastirina	Reptalus		Other material	catalog:NWAFU:Hemiptera:HO222817	Yang Luo	1	male	adult	China		Hunan	Suining		Huangsang		2017-07-14		NWAFU
987	Reptalus quadricinctus	Animalia	Arthropoda	Insecta	Hemiptera	Cixiidae	Pentastirini	Pentastirina	Reptalus		Other material	catalog:NWAFU:Hemiptera:HO222818	Yang Luo	1	male	adult	China		Hunan	Suining		Huangsang		2017-07-14		NWAFU
988	Reptalus quadricinctus	Animalia	Arthropoda	Insecta	Hemiptera	Cixiidae	Pentastirini	Pentastirina	Reptalus		Other material	catalog:NWAFU:Hemiptera:HO222819	Yang Luo	1	male	adult	China		Hunan	Suining		Huangsang		2017-07-14		NWAFU
989	Reptalus quadricinctus	Animalia	Arthropoda	Insecta	Hemiptera	Cixiidae	Pentastirini	Pentastirina	Reptalus		Other material	catalog:NWAFU:Hemiptera:HO222820	Yang Luo	1	male	adult	China		Hunan	Suining		Huangsang		2017-07-14		NWAFU
990	Reptalus quadricinctus	Animalia	Arthropoda	Insecta	Hemiptera	Cixiidae	Pentastirini	Pentastirina	Reptalus		Other material	catalog:NWAFU:Hemiptera:HO222821	Yang Luo	1	male	adult	China		Hunan	Suining		Huangsang		2017-07-14		NWAFU
991	Reptalus quadricinctus	Animalia	Arthropoda	Insecta	Hemiptera	Cixiidae	Pentastirini	Pentastirina	Reptalus		Other material	catalog:NWAFU:Hemiptera:HO222822	Yang Luo	1	male	adult	China		Hunan	Suining		Huangsang		2017-07-14		NWAFU
992	Reptalus quadricinctus	Animalia	Arthropoda	Insecta	Hemiptera	Cixiidae	Pentastirini	Pentastirina	Reptalus		Other material	catalog:NWAFU:Hemiptera:HO222823	Yang Luo	1	male	adult	China		Hunan	Suining		Huangsang		2017-07-14		NWAFU
993	Reptalus quadricinctus	Animalia	Arthropoda	Insecta	Hemiptera	Cixiidae	Pentastirini	Pentastirina	Reptalus		Other material	catalog:NWAFU:Hemiptera:HO222824	Yang Luo	1	male	adult	China		Hunan	Suining		Huangsang		2017-07-14		NWAFU
994	Reptalus quadricinctus	Animalia	Arthropoda	Insecta	Hemiptera	Cixiidae	Pentastirini	Pentastirina	Reptalus		Other material	catalog:NWAFU:Hemiptera:HO222825	Yang Luo	1	male	adult	China		Hunan	Suining		Huangsang		2017-07-14		NWAFU
995	Reptalus quadricinctus	Animalia	Arthropoda	Insecta	Hemiptera	Cixiidae	Pentastirini	Pentastirina	Reptalus		Other material	catalog:NWAFU:Hemiptera:HO222826	Yang Luo	1	male	adult	China		Hunan	Suining		Huangsang		2017-07-14		NWAFU
996	Reptalus quadricinctus	Animalia	Arthropoda	Insecta	Hemiptera	Cixiidae	Pentastirini	Pentastirina	Reptalus		Other material	catalog:NWAFU:Hemiptera:HO222827	Yang Luo	1	male	adult	China		Hunan	Suining		Huangsang		2017-07-14		NWAFU
997	Reptalus quadricinctus	Animalia	Arthropoda	Insecta	Hemiptera	Cixiidae	Pentastirini	Pentastirina	Reptalus		Other material	catalog:NWAFU:Hemiptera:HO222828	Yang Luo	1	male	adult	China		Hunan	Suining		Huangsang		2017-07-14		NWAFU
998	Reptalus quadricinctus	Animalia	Arthropoda	Insecta	Hemiptera	Cixiidae	Pentastirini	Pentastirina	Reptalus		Other material	catalog:NWAFU:Hemiptera:HO222829	Yang Luo	1	male	adult	China		Hunan	Suining		Huangsang		2017-07-14		NWAFU
999	Reptalus quadricinctus	Animalia	Arthropoda	Insecta	Hemiptera	Cixiidae	Pentastirini	Pentastirina	Reptalus		Other material	catalog:NWAFU:Hemiptera:HO222830	Yang Luo	1	male	adult	China		Hunan	Suining		Huangsang		2017-07-14		NWAFU
1000	Reptalus quadricinctus	Animalia	Arthropoda	Insecta	Hemiptera	Cixiidae	Pentastirini	Pentastirina	Reptalus		Other material	catalog:NWAFU:Hemiptera:HO222831	Yang Luo	1	male	adult	China		Hunan	Suining		Huangsang		2017-07-14		NWAFU
1001	Reptalus quadricinctus	Animalia	Arthropoda	Insecta	Hemiptera	Cixiidae	Pentastirini	Pentastirina	Reptalus		Other material	catalog:NWAFU:Hemiptera:HO222832	Yang Luo	1	male	adult	China		Hunan	Suining		Huangsang		2017-07-14		NWAFU
1002	Reptalus quadricinctus	Animalia	Arthropoda	Insecta	Hemiptera	Cixiidae	Pentastirini	Pentastirina	Reptalus		Other material	catalog:NWAFU:Hemiptera:HO222833	Yang Luo	1	male	adult	China		Hunan	Suining		Huangsang		2017-07-14		NWAFU
1003	Reptalus quadricinctus	Animalia	Arthropoda	Insecta	Hemiptera	Cixiidae	Pentastirini	Pentastirina	Reptalus		Other material	catalog:NWAFU:Hemiptera:HO222834	Yang Luo	1	male	adult	China		Hunan	Suining		Huangsang		2017-07-14		NWAFU
1004	Reptalus quadricinctus	Animalia	Arthropoda	Insecta	Hemiptera	Cixiidae	Pentastirini	Pentastirina	Reptalus		Other material	catalog:NWAFU:Hemiptera:HO222835	Yang Luo	1	male	adult	China		Hunan	Suining		Huangsang		2017-07-14		NWAFU
1005	Reptalus quadricinctus	Animalia	Arthropoda	Insecta	Hemiptera	Cixiidae	Pentastirini	Pentastirina	Reptalus		Other material	catalog:NWAFU:Hemiptera:HO222836	Yang Luo	1	male	adult	China		Hunan	Suining		Huangsang		2017-07-14		NWAFU
1006	Reptalus quadricinctus	Animalia	Arthropoda	Insecta	Hemiptera	Cixiidae	Pentastirini	Pentastirina	Reptalus		Other material	catalog:NWAFU:Hemiptera:HO222837	Yang Luo	1	male	adult	China		Hunan	Suining		Huangsang		2017-07-14		NWAFU
1007	Reptalus quadricinctus	Animalia	Arthropoda	Insecta	Hemiptera	Cixiidae	Pentastirini	Pentastirina	Reptalus		Other material	catalog:NWAFU:Hemiptera:HO222838	Yang Luo	1	male	adult	China		Hunan	Suining		Huangsang		2017-07-14		NWAFU
1008	Reptalus quadricinctus	Animalia	Arthropoda	Insecta	Hemiptera	Cixiidae	Pentastirini	Pentastirina	Reptalus		Other material	catalog:NWAFU:Hemiptera:HO222839	Yang Luo	1	male	adult	China		Hunan	Suining		Huangsang		2017-07-14		NWAFU
1009	Reptalus quadricinctus	Animalia	Arthropoda	Insecta	Hemiptera	Cixiidae	Pentastirini	Pentastirina	Reptalus		Other material	catalog:NWAFU:Hemiptera:HO222840	Yang Luo	1	male	adult	China		Hunan	Suining		Huangsang		2017-07-14		NWAFU
1010	Reptalus quadricinctus	Animalia	Arthropoda	Insecta	Hemiptera	Cixiidae	Pentastirini	Pentastirina	Reptalus		Other material	catalog:NWAFU:Hemiptera:HO222841	Yang Luo	1	male	adult	China		Hunan	Suining		Huangsang		2017-07-14		NWAFU
1011	Reptalus quadricinctus	Animalia	Arthropoda	Insecta	Hemiptera	Cixiidae	Pentastirini	Pentastirina	Reptalus		Other material	catalog:NWAFU:Hemiptera:HO222842	Yang Luo	1	male	adult	China		Hunan	Suining		Huangsang		2017-07-14		NWAFU
1012	Reptalus quadricinctus	Animalia	Arthropoda	Insecta	Hemiptera	Cixiidae	Pentastirini	Pentastirina	Reptalus		Other material	catalog:NWAFU:Hemiptera:HO222843	Yang Luo	1	male	adult	China		Hunan	Suining		Huangsang		2017-07-14		NWAFU
1013	Reptalus quadricinctus	Animalia	Arthropoda	Insecta	Hemiptera	Cixiidae	Pentastirini	Pentastirina	Reptalus		Other material	catalog:NWAFU:Hemiptera:HO222844	Yang Luo	1	male	adult	China		Hunan	Suining		Huangsang		2017-07-14		NWAFU
1014	Reptalus quadricinctus	Animalia	Arthropoda	Insecta	Hemiptera	Cixiidae	Pentastirini	Pentastirina	Reptalus		Other material	catalog:NWAFU:Hemiptera:HO222845	Yang Luo	1	male	adult	China		Hunan	Suining		Huangsang		2017-07-14		NWAFU
1015	Reptalus quadricinctus	Animalia	Arthropoda	Insecta	Hemiptera	Cixiidae	Pentastirini	Pentastirina	Reptalus		Other material	catalog:NWAFU:Hemiptera:HO222846	Yang Luo	1	male	adult	China		Hunan	Suining		Huangsang		2017-07-14		NWAFU
1016	Reptalus quadricinctus	Animalia	Arthropoda	Insecta	Hemiptera	Cixiidae	Pentastirini	Pentastirina	Reptalus		Other material	catalog:NWAFU:Hemiptera:HO222847	Yang Luo	1	male	adult	China		Hunan	Suining		Huangsang		2017-07-14		NWAFU
1017	Reptalus quadricinctus	Animalia	Arthropoda	Insecta	Hemiptera	Cixiidae	Pentastirini	Pentastirina	Reptalus		Other material	catalog:NWAFU:Hemiptera:HO222848	Yang Luo	1	male	adult	China		Hunan	Suining		Huangsang		2017-07-14		NWAFU
1018	Reptalus quadricinctus	Animalia	Arthropoda	Insecta	Hemiptera	Cixiidae	Pentastirini	Pentastirina	Reptalus		Other material	catalog:NWAFU:Hemiptera:HO222849	Yang Luo	1	male	adult	China		Hunan	Suining		Huangsang		2017-07-14		NWAFU
1019	Reptalus quadricinctus	Animalia	Arthropoda	Insecta	Hemiptera	Cixiidae	Pentastirini	Pentastirina	Reptalus		Other material	catalog:NWAFU:Hemiptera:HO222850	Yang Luo	1	male	adult	China		Hunan	Suining		Huangsang		2017-07-14		NWAFU
1020	Reptalus quadricinctus	Animalia	Arthropoda	Insecta	Hemiptera	Cixiidae	Pentastirini	Pentastirina	Reptalus		Other material	catalog:NWAFU:Hemiptera:HO222851	Yang Luo	1	male	adult	China		Hunan	Suining		Huangsang		2017-07-14		NWAFU
1021	Reptalus quadricinctus	Animalia	Arthropoda	Insecta	Hemiptera	Cixiidae	Pentastirini	Pentastirina	Reptalus		Other material	catalog:NWAFU:Hemiptera:HO222852	Yang Luo	1	male	adult	China		Hunan	Suining		Huangsang		2017-07-14		NWAFU
1022	Reptalus quadricinctus	Animalia	Arthropoda	Insecta	Hemiptera	Cixiidae	Pentastirini	Pentastirina	Reptalus		Other material	catalog:NWAFU:Hemiptera:HO222853	Yang Luo	1	male	adult	China		Hunan	Suining		Huangsang		2017-07-14		NWAFU
1023	Reptalus quadricinctus	Animalia	Arthropoda	Insecta	Hemiptera	Cixiidae	Pentastirini	Pentastirina	Reptalus		Other material	catalog:NWAFU:Hemiptera:HO222854	Yang Luo	1	male	adult	China		Hunan	Suining		Huangsang		2017-07-14		NWAFU
1024	Reptalus quadricinctus	Animalia	Arthropoda	Insecta	Hemiptera	Cixiidae	Pentastirini	Pentastirina	Reptalus		Other material	catalog:NWAFU:Hemiptera:HO222855	Yang Luo	1	male	adult	China		Hunan	Suining		Huangsang		2017-07-14		NWAFU
1025	Reptalus quadricinctus	Animalia	Arthropoda	Insecta	Hemiptera	Cixiidae	Pentastirini	Pentastirina	Reptalus		Other material	catalog:NWAFU:Hemiptera:HO222856	Yang Luo	1	male	adult	China		Hunan	Suining		Huangsang		2017-07-14		NWAFU
1026	Reptalus quadricinctus	Animalia	Arthropoda	Insecta	Hemiptera	Cixiidae	Pentastirini	Pentastirina	Reptalus		Other material	catalog:NWAFU:Hemiptera:HO222857	Yang Luo	1	male	adult	China		Hunan	Suining		Huangsang		2017-07-14		NWAFU
1027	Reptalus quadricinctus	Animalia	Arthropoda	Insecta	Hemiptera	Cixiidae	Pentastirini	Pentastirina	Reptalus		Other material	catalog:NWAFU:Hemiptera:HO222858	Yang Luo	1	male	adult	China		Hunan	Suining		Huangsang		2017-07-14		NWAFU
1028	Reptalus quadricinctus	Animalia	Arthropoda	Insecta	Hemiptera	Cixiidae	Pentastirini	Pentastirina	Reptalus		Other material	catalog:NWAFU:Hemiptera:HO222859	Yang Luo	1	male	adult	China		Hunan	Suining		Huangsang		2017-07-14		NWAFU
1029	Reptalus quadricinctus	Animalia	Arthropoda	Insecta	Hemiptera	Cixiidae	Pentastirini	Pentastirina	Reptalus		Other material	catalog:NWAFU:Hemiptera:HO222860	Yang Luo	1	male	adult	China		Hunan	Suining		Huangsang		2017-07-14		NWAFU
1030	Reptalus quadricinctus	Animalia	Arthropoda	Insecta	Hemiptera	Cixiidae	Pentastirini	Pentastirina	Reptalus		Other material	catalog:NWAFU:Hemiptera:HO222861	Yang Luo	1	male	adult	China		Hunan	Suining		Huangsang		2017-07-14		NWAFU
1031	Reptalus quadricinctus	Animalia	Arthropoda	Insecta	Hemiptera	Cixiidae	Pentastirini	Pentastirina	Reptalus		Other material	catalog:NWAFU:Hemiptera:HO222862	Yang Luo	1	male	adult	China		Hunan	Suining		Huangsang		2017-07-14		NWAFU
1032	Reptalus quadricinctus	Animalia	Arthropoda	Insecta	Hemiptera	Cixiidae	Pentastirini	Pentastirina	Reptalus		Other material	catalog:NWAFU:Hemiptera:HO222863	Yang Luo	1	male	adult	China		Hunan	Suining		Huangsang		2017-07-14		NWAFU
1033	Reptalus quadricinctus	Animalia	Arthropoda	Insecta	Hemiptera	Cixiidae	Pentastirini	Pentastirina	Reptalus		Other material	catalog:NWAFU:Hemiptera:HO222864	Yang Luo	1	male	adult	China		Hunan	Suining		Huangsang		2017-07-14		NWAFU
1034	Reptalus quadricinctus	Animalia	Arthropoda	Insecta	Hemiptera	Cixiidae	Pentastirini	Pentastirina	Reptalus		Other material	catalog:NWAFU:Hemiptera:HO222865	Yang Luo	1	female	adult	China		Hunan	Suining		Huangsang		2017-07-14		NWAFU
1035	Reptalus quadricinctus	Animalia	Arthropoda	Insecta	Hemiptera	Cixiidae	Pentastirini	Pentastirina	Reptalus		Other material	catalog:NWAFU:Hemiptera:HO222866	Yang Luo	1	female	adult	China		Hunan	Suining		Huangsang		2017-07-14		NWAFU
1036	Reptalus quadricinctus	Animalia	Arthropoda	Insecta	Hemiptera	Cixiidae	Pentastirini	Pentastirina	Reptalus		Other material	catalog:NWAFU:Hemiptera:HO222867	Yang Luo	1	female	adult	China		Hunan	Suining		Huangsang		2017-07-14		NWAFU
1037	Reptalus quadricinctus	Animalia	Arthropoda	Insecta	Hemiptera	Cixiidae	Pentastirini	Pentastirina	Reptalus		Other material	catalog:NWAFU:Hemiptera:HO222868	Yang Luo	1	female	adult	China		Hunan	Suining		Huangsang		2017-07-14		NWAFU
1038	Reptalus quadricinctus	Animalia	Arthropoda	Insecta	Hemiptera	Cixiidae	Pentastirini	Pentastirina	Reptalus		Other material	catalog:NWAFU:Hemiptera:HO222869	Yang Luo	1	female	adult	China		Hunan	Suining		Huangsang		2017-07-14		NWAFU
1039	Reptalus quadricinctus	Animalia	Arthropoda	Insecta	Hemiptera	Cixiidae	Pentastirini	Pentastirina	Reptalus		Other material	catalog:NWAFU:Hemiptera:HO222870	Yang Luo	1	female	adult	China		Hunan	Suining		Huangsang		2017-07-14		NWAFU
1040	Reptalus quadricinctus	Animalia	Arthropoda	Insecta	Hemiptera	Cixiidae	Pentastirini	Pentastirina	Reptalus		Other material	catalog:NWAFU:Hemiptera:HO222871	Yang Luo	1	female	adult	China		Hunan	Suining		Huangsang		2017-07-14		NWAFU
1041	Reptalus quadricinctus	Animalia	Arthropoda	Insecta	Hemiptera	Cixiidae	Pentastirini	Pentastirina	Reptalus		Other material	catalog:NWAFU:Hemiptera:HO222872	Yang Luo	1	female	adult	China		Hunan	Suining		Huangsang		2017-07-14		NWAFU
1042	Reptalus quadricinctus	Animalia	Arthropoda	Insecta	Hemiptera	Cixiidae	Pentastirini	Pentastirina	Reptalus		Other material	catalog:NWAFU:Hemiptera:HO222873	Yang Luo	1	female	adult	China		Hunan	Suining		Huangsang		2017-07-14		NWAFU
1043	Reptalus quadricinctus	Animalia	Arthropoda	Insecta	Hemiptera	Cixiidae	Pentastirini	Pentastirina	Reptalus		Other material	catalog:NWAFU:Hemiptera:HO222874	Yang Luo	1	female	adult	China		Hunan	Suining		Huangsang		2017-07-14		NWAFU
1044	Reptalus quadricinctus	Animalia	Arthropoda	Insecta	Hemiptera	Cixiidae	Pentastirini	Pentastirina	Reptalus		Other material	catalog:NWAFU:Hemiptera:HO222875	Yang Luo	1	female	adult	China		Hunan	Suining		Huangsang		2017-07-14		NWAFU
1045	Reptalus quadricinctus	Animalia	Arthropoda	Insecta	Hemiptera	Cixiidae	Pentastirini	Pentastirina	Reptalus		Other material	catalog:NWAFU:Hemiptera:HO222876	Yang Luo	1	female	adult	China		Hunan	Suining		Huangsang		2017-07-14		NWAFU
1046	Reptalus quadricinctus	Animalia	Arthropoda	Insecta	Hemiptera	Cixiidae	Pentastirini	Pentastirina	Reptalus		Other material	catalog:NWAFU:Hemiptera:HO222877	Yang Luo	1	female	adult	China		Hunan	Suining		Huangsang		2017-07-14		NWAFU
1047	Reptalus quadricinctus	Animalia	Arthropoda	Insecta	Hemiptera	Cixiidae	Pentastirini	Pentastirina	Reptalus		Other material	catalog:NWAFU:Hemiptera:HO222878	Yang Luo	1	female	adult	China		Hunan	Suining		Huangsang		2017-07-14		NWAFU
1048	Reptalus quadricinctus	Animalia	Arthropoda	Insecta	Hemiptera	Cixiidae	Pentastirini	Pentastirina	Reptalus		Other material	catalog:NWAFU:Hemiptera:HO222879	Yang Luo	1	female	adult	China		Hunan	Suining		Huangsang		2017-07-14		NWAFU
1049	Reptalus quadricinctus	Animalia	Arthropoda	Insecta	Hemiptera	Cixiidae	Pentastirini	Pentastirina	Reptalus		Other material	catalog:NWAFU:Hemiptera:HO222880	Yang Luo	1	female	adult	China		Hunan	Suining		Huangsang		2017-07-14		NWAFU
1050	Reptalus quadricinctus	Animalia	Arthropoda	Insecta	Hemiptera	Cixiidae	Pentastirini	Pentastirina	Reptalus		Other material	catalog:NWAFU:Hemiptera:HO222881	Yang Luo	1	female	adult	China		Hunan	Suining		Huangsang		2017-07-14		NWAFU
1051	Reptalus quadricinctus	Animalia	Arthropoda	Insecta	Hemiptera	Cixiidae	Pentastirini	Pentastirina	Reptalus		Other material	catalog:NWAFU:Hemiptera:HO222882	Yang Luo	1	female	adult	China		Hunan	Suining		Huangsang		2017-07-14		NWAFU
1052	Reptalus quadricinctus	Animalia	Arthropoda	Insecta	Hemiptera	Cixiidae	Pentastirini	Pentastirina	Reptalus		Other material	catalog:NWAFU:Hemiptera:HO222883	Yang Luo	1	female	adult	China		Hunan	Suining		Huangsang		2017-07-14		NWAFU
1053	Reptalus quadricinctus	Animalia	Arthropoda	Insecta	Hemiptera	Cixiidae	Pentastirini	Pentastirina	Reptalus		Other material	catalog:NWAFU:Hemiptera:HO222884	Yang Luo	1	female	adult	China		Hunan	Suining		Huangsang		2017-07-14		NWAFU
1054	Reptalus quadricinctus	Animalia	Arthropoda	Insecta	Hemiptera	Cixiidae	Pentastirini	Pentastirina	Reptalus		Other material	catalog:NWAFU:Hemiptera:HO222885	Yang Luo	1	female	adult	China		Hunan	Suining		Huangsang		2017-07-14		NWAFU
1055	Reptalus quadricinctus	Animalia	Arthropoda	Insecta	Hemiptera	Cixiidae	Pentastirini	Pentastirina	Reptalus		Other material	catalog:NWAFU:Hemiptera:HO222886	Yang Luo	1	female	adult	China		Hunan	Suining		Huangsang		2017-07-14		NWAFU
1056	Reptalus quadricinctus	Animalia	Arthropoda	Insecta	Hemiptera	Cixiidae	Pentastirini	Pentastirina	Reptalus		Other material	catalog:NWAFU:Hemiptera:HO222887	Yang Luo	1	female	adult	China		Hunan	Suining		Huangsang		2017-07-14		NWAFU
1057	Reptalus quadricinctus	Animalia	Arthropoda	Insecta	Hemiptera	Cixiidae	Pentastirini	Pentastirina	Reptalus		Other material	catalog:NWAFU:Hemiptera:HO222888	Yang Luo	1	female	adult	China		Hunan	Suining		Huangsang		2017-07-14		NWAFU
1058	Reptalus quadricinctus	Animalia	Arthropoda	Insecta	Hemiptera	Cixiidae	Pentastirini	Pentastirina	Reptalus		Other material	catalog:NWAFU:Hemiptera:HO222889	Yang Luo	1	female	adult	China		Hunan	Suining		Huangsang		2017-07-14		NWAFU
1059	Reptalus quadricinctus	Animalia	Arthropoda	Insecta	Hemiptera	Cixiidae	Pentastirini	Pentastirina	Reptalus		Other material	catalog:NWAFU:Hemiptera:HO222890	Yang Luo	1	female	adult	China		Hunan	Suining		Huangsang		2017-07-14		NWAFU
1060	Reptalus quadricinctus	Animalia	Arthropoda	Insecta	Hemiptera	Cixiidae	Pentastirini	Pentastirina	Reptalus		Other material	catalog:NWAFU:Hemiptera:HO222891	Yang Luo	1	female	adult	China		Hunan	Suining		Huangsang		2017-07-14		NWAFU
1061	Reptalus quadricinctus	Animalia	Arthropoda	Insecta	Hemiptera	Cixiidae	Pentastirini	Pentastirina	Reptalus		Other material	catalog:NWAFU:Hemiptera:HO222892	Yang Luo	1	female	adult	China		Hunan	Suining		Huangsang		2017-07-14		NWAFU
1062	Reptalus quadricinctus	Animalia	Arthropoda	Insecta	Hemiptera	Cixiidae	Pentastirini	Pentastirina	Reptalus		Other material	catalog:NWAFU:Hemiptera:HO222893	Yang Luo	1	female	adult	China		Hunan	Suining		Huangsang		2017-07-14		NWAFU
1063	Reptalus quadricinctus	Animalia	Arthropoda	Insecta	Hemiptera	Cixiidae	Pentastirini	Pentastirina	Reptalus		Other material	catalog:NWAFU:Hemiptera:HO222894	Yang Luo	1	female	adult	China		Hunan	Suining		Huangsang		2017-07-14		NWAFU
1064	Reptalus quadricinctus	Animalia	Arthropoda	Insecta	Hemiptera	Cixiidae	Pentastirini	Pentastirina	Reptalus		Other material	catalog:NWAFU:Hemiptera:HO222895	Yang Luo	1	female	adult	China		Hunan	Suining		Huangsang		2017-07-14		NWAFU
1065	Reptalus quadricinctus	Animalia	Arthropoda	Insecta	Hemiptera	Cixiidae	Pentastirini	Pentastirina	Reptalus		Other material	catalog:NWAFU:Hemiptera:HO222896	Yang Luo	1	female	adult	China		Hunan	Suining		Huangsang		2017-07-14		NWAFU
1066	Reptalus quadricinctus	Animalia	Arthropoda	Insecta	Hemiptera	Cixiidae	Pentastirini	Pentastirina	Reptalus		Other material	catalog:NWAFU:Hemiptera:HO222897	Yang Luo	1	female	adult	China		Hunan	Suining		Huangsang		2017-07-14		NWAFU
1067	Reptalus quadricinctus	Animalia	Arthropoda	Insecta	Hemiptera	Cixiidae	Pentastirini	Pentastirina	Reptalus		Other material	catalog:NWAFU:Hemiptera:HO222898	Yang Luo	1	female	adult	China		Hunan	Suining		Huangsang		2017-07-14		NWAFU
1068	Reptalus quadricinctus	Animalia	Arthropoda	Insecta	Hemiptera	Cixiidae	Pentastirini	Pentastirina	Reptalus		Other material	catalog:NWAFU:Hemiptera:HO222899	Yang Luo	1	female	adult	China		Hunan	Suining		Huangsang		2017-07-14		NWAFU
1069	Reptalus quadricinctus	Animalia	Arthropoda	Insecta	Hemiptera	Cixiidae	Pentastirini	Pentastirina	Reptalus		Other material	catalog:NWAFU:Hemiptera:HO222900	Yang Luo	1	female	adult	China		Hunan	Suining		Huangsang		2017-07-14		NWAFU
1070	Reptalus quadricinctus	Animalia	Arthropoda	Insecta	Hemiptera	Cixiidae	Pentastirini	Pentastirina	Reptalus		Other material	catalog:NWAFU:Hemiptera:HO222901	Yang Luo	1	female	adult	China		Hunan	Suining		Huangsang		2017-07-14		NWAFU
1071	Reptalus quadricinctus	Animalia	Arthropoda	Insecta	Hemiptera	Cixiidae	Pentastirini	Pentastirina	Reptalus		Other material	catalog:NWAFU:Hemiptera:HO222902	Yang Luo	1	female	adult	China		Hunan	Suining		Huangsang		2017-07-14		NWAFU
1072	Reptalus quadricinctus	Animalia	Arthropoda	Insecta	Hemiptera	Cixiidae	Pentastirini	Pentastirina	Reptalus		Other material	catalog:NWAFU:Hemiptera:HO222903	Yang Luo	1	female	adult	China		Hunan	Suining		Huangsang		2017-07-14		NWAFU
1073	Reptalus quadricinctus	Animalia	Arthropoda	Insecta	Hemiptera	Cixiidae	Pentastirini	Pentastirina	Reptalus		Other material	catalog:NWAFU:Hemiptera:HO222904	Yang Luo	1	female	adult	China		Hunan	Suining		Huangsang		2017-07-14		NWAFU
1074	Reptalus quadricinctus	Animalia	Arthropoda	Insecta	Hemiptera	Cixiidae	Pentastirini	Pentastirina	Reptalus		Other material	catalog:NWAFU:Hemiptera:HO222905	Yang Luo	1	female	adult	China		Hunan	Suining		Huangsang		2017-07-14		NWAFU
1075	Reptalus quadricinctus	Animalia	Arthropoda	Insecta	Hemiptera	Cixiidae	Pentastirini	Pentastirina	Reptalus		Other material	catalog:NWAFU:Hemiptera:HO222906	Yang Luo	1	female	adult	China		Hunan	Suining		Huangsang		2017-07-14		NWAFU
1076	Reptalus quadricinctus	Animalia	Arthropoda	Insecta	Hemiptera	Cixiidae	Pentastirini	Pentastirina	Reptalus		Other material	catalog:NWAFU:Hemiptera:HO222907	Yang Luo	1	female	adult	China		Hunan	Suining		Huangsang		2017-07-14		NWAFU
1077	Reptalus quadricinctus	Animalia	Arthropoda	Insecta	Hemiptera	Cixiidae	Pentastirini	Pentastirina	Reptalus		Other material	catalog:NWAFU:Hemiptera:HO222908	Yang Luo	1	female	adult	China		Hunan	Suining		Huangsang		2017-07-14		NWAFU
1078	Reptalus quadricinctus	Animalia	Arthropoda	Insecta	Hemiptera	Cixiidae	Pentastirini	Pentastirina	Reptalus		Other material	catalog:NWAFU:Hemiptera:HO222909	Yang Luo	1	female	adult	China		Hunan	Suining		Huangsang		2017-07-14		NWAFU
1079	Reptalus quadricinctus	Animalia	Arthropoda	Insecta	Hemiptera	Cixiidae	Pentastirini	Pentastirina	Reptalus		Other material	catalog:NWAFU:Hemiptera:HO222910	Yang Luo	1	female	adult	China		Hunan	Suining		Huangsang		2017-07-14		NWAFU
1080	Reptalus quadricinctus	Animalia	Arthropoda	Insecta	Hemiptera	Cixiidae	Pentastirini	Pentastirina	Reptalus		Other material	catalog:NWAFU:Hemiptera:HO222911	Yang Luo	1	female	adult	China		Hunan	Suining		Huangsang		2017-07-14		NWAFU
1081	Reptalus quadricinctus	Animalia	Arthropoda	Insecta	Hemiptera	Cixiidae	Pentastirini	Pentastirina	Reptalus		Other material	catalog:NWAFU:Hemiptera:HO222912	Yang Luo	1	female	adult	China		Hunan	Suining		Huangsang		2017-07-14		NWAFU
1082	Reptalus quadricinctus	Animalia	Arthropoda	Insecta	Hemiptera	Cixiidae	Pentastirini	Pentastirina	Reptalus		Other material	catalog:NWAFU:Hemiptera:HO222913	Yang Luo	1	female	adult	China		Hunan	Suining		Huangsang		2017-07-14		NWAFU
1083	Reptalus quadricinctus	Animalia	Arthropoda	Insecta	Hemiptera	Cixiidae	Pentastirini	Pentastirina	Reptalus		Other material	catalog:NWAFU:Hemiptera:HO222914	Yang Luo	1	female	adult	China		Hunan	Suining		Huangsang		2017-07-14		NWAFU
1084	Reptalus quadricinctus	Animalia	Arthropoda	Insecta	Hemiptera	Cixiidae	Pentastirini	Pentastirina	Reptalus		Other material	catalog:NWAFU:Hemiptera:HO222915	Yang Luo	1	female	adult	China		Hunan	Suining		Huangsang		2017-07-14		NWAFU
1085	Reptalus quadricinctus	Animalia	Arthropoda	Insecta	Hemiptera	Cixiidae	Pentastirini	Pentastirina	Reptalus		Other material	catalog:SEM_CAS:Hemiptera:89	Gentao Jin	1	male	adult	China		Zhejiang	Hangzhou				1978-07-13		C.A.S (SEM)
1086	Reptalus quadricinctus	Animalia	Arthropoda	Insecta	Hemiptera	Cixiidae	Pentastirini	Pentastirina	Reptalus		Other material	catalog:SEM_CAS:Hemiptera:90	Gentao Jin	1	male	adult	China		Zhejiang	Hangzhou				1978-07-13		C.A.S (SEM)
1087	Reptalus quadricinctus	Animalia	Arthropoda	Insecta	Hemiptera	Cixiidae	Pentastirini	Pentastirina	Reptalus		Other material	catalog:SEM_CAS:Hemiptera:91	Gentao Jin	1	male	adult	China		Zhejiang	Hangzhou				1978-07-13		C.A.S (SEM)
1088	Reptalus quadricinctus	Animalia	Arthropoda	Insecta	Hemiptera	Cixiidae	Pentastirini	Pentastirina	Reptalus		Other material	catalog:SEM_CAS:Hemiptera:92	Gentao Jin	1	male	adult	China		Zhejiang	Hangzhou		Botanical garden		1979-05-31		C.A.S (SEM)
1089	Reptalus quadricinctus	Animalia	Arthropoda	Insecta	Hemiptera	Cixiidae	Pentastirini	Pentastirina	Reptalus		Other material	catalog:SEM_CAS:Hemiptera:93	Gentao Jin	1	male	adult	China		Jiangsu			Zhenze		1957-06-15		C.A.S (SEM)
1090	Reptalus quadricinctus	Animalia	Arthropoda	Insecta	Hemiptera	Cixiidae	Pentastirini	Pentastirina	Reptalus		Other material	catalog:SEM_CAS:Hemiptera:94	Gentao Jin	1	male	adult	China		Jiangsu			Zhenze		1957-06-15		C.A.S (SEM)
1091	Reptalus quadricinctus	Animalia	Arthropoda	Insecta	Hemiptera	Cixiidae	Pentastirini	Pentastirina	Reptalus		Other material	catalog:SEM_CAS:Hemiptera:95	Gentao Jin	1	male	adult	China		Jiangsu			Zhenze		1957-06-15		C.A.S (SEM)
1092	Reptalus quadricinctus	Animalia	Arthropoda	Insecta	Hemiptera	Cixiidae	Pentastirini	Pentastirina	Reptalus		Other material	catalog:SEM_CAS:Hemiptera:96	Gentao Jin	1	male	adult	China		Jiangsu			Zhenze		1957-06-15		C.A.S (SEM)
1093	Reptalus quadricinctus	Animalia	Arthropoda	Insecta	Hemiptera	Cixiidae	Pentastirini	Pentastirina	Reptalus		Other material	catalog:SEM_CAS:Hemiptera:97	Gentao Jin	1	male	adult	China		Jiangsu			Zhenze		1957-06-15		C.A.S (SEM)
1094	Reptalus quadricinctus	Animalia	Arthropoda	Insecta	Hemiptera	Cixiidae	Pentastirini	Pentastirina	Reptalus		Other material	catalog:SEM_CAS:Hemiptera:98	Gentao Jin	1	male	adult	China		Jiangsu			Zhenze		1957-06-15		C.A.S (SEM)
1095	Reptalus quadricinctus	Animalia	Arthropoda	Insecta	Hemiptera	Cixiidae	Pentastirini	Pentastirina	Reptalus		Other material	catalog:SEM_CAS:Hemiptera:99	Gentao Jin	1	male	adult	China		Jiangsu			Zhenze		1957-06-15		C.A.S (SEM)
1096	Reptalus quadricinctus	Animalia	Arthropoda	Insecta	Hemiptera	Cixiidae	Pentastirini	Pentastirina	Reptalus		Other material	catalog:SEM_CAS:Hemiptera:100	Gentao Jin	1	male	adult	China		Jiangsu			Zhenze		1957-06-15		C.A.S (SEM)
1097	Reptalus quadricinctus	Animalia	Arthropoda	Insecta	Hemiptera	Cixiidae	Pentastirini	Pentastirina	Reptalus		Other material	catalog:SEM_CAS:Hemiptera:101	Gentao Jin	1	male	adult	China		Jiangsu			Zhenze		1957-06-15		C.A.S (SEM)
1098	Reptalus quadricinctus	Animalia	Arthropoda	Insecta	Hemiptera	Cixiidae	Pentastirini	Pentastirina	Reptalus		Other material	catalog:SEM_CAS:Hemiptera:102	Gentao Jin	1	male	adult	China		Jiangsu			Zhenze		1957-06-15		C.A.S (SEM)
1099	Reptalus quadricinctus	Animalia	Arthropoda	Insecta	Hemiptera	Cixiidae	Pentastirini	Pentastirina	Reptalus		Other material	catalog:SEM_CAS:Hemiptera:103	Gentao Jin	1	male	adult	China		Jiangsu			Zhenze		1957-06-15		C.A.S (SEM)
1100	Reptalus quadricinctus	Animalia	Arthropoda	Insecta	Hemiptera	Cixiidae	Pentastirini	Pentastirina	Reptalus		Other material	catalog:SEM_CAS:Hemiptera:104	Gentao Jin	1	male	adult	China		Jiangsu			Zhenze		1957-06-15		C.A.S (SEM)
1101	Reptalus quadricinctus	Animalia	Arthropoda	Insecta	Hemiptera	Cixiidae	Pentastirini	Pentastirina	Reptalus		Other material	catalog:SEM_CAS:Hemiptera:105	Gentao Jin	1	male	adult	China		Jiangsu			Zhenze		1957-06-15		C.A.S (SEM)
1102	Reptalus quadricinctus	Animalia	Arthropoda	Insecta	Hemiptera	Cixiidae	Pentastirini	Pentastirina	Reptalus		Other material	catalog:SEM_CAS:Hemiptera:106	Gentao Jin	1	male	adult	China		Jiangsu			Zhenze		1957-06-15		C.A.S (SEM)
1103	Reptalus quadricinctus	Animalia	Arthropoda	Insecta	Hemiptera	Cixiidae	Pentastirini	Pentastirina	Reptalus		Other material	catalog:SEM_CAS:Hemiptera:107	Gentao Jin	1	male	adult	China		Jiangsu			Zhenze		1957-06-15		C.A.S (SEM)
1104	Reptalus quadricinctus	Animalia	Arthropoda	Insecta	Hemiptera	Cixiidae	Pentastirini	Pentastirina	Reptalus		Other material	catalog:SEM_CAS:Hemiptera:108	Gentao Jin	1	male	adult	China		Jiangsu			Zhenze		1957-06-15		C.A.S (SEM)
1105	Reptalus quadricinctus	Animalia	Arthropoda	Insecta	Hemiptera	Cixiidae	Pentastirini	Pentastirina	Reptalus		Other material	catalog:SEM_CAS:Hemiptera:109	Gentao Jin	1	male	adult	China		Jiangsu			Zhenze		1957-06-15		C.A.S (SEM)
1106	Reptalus quadricinctus	Animalia	Arthropoda	Insecta	Hemiptera	Cixiidae	Pentastirini	Pentastirina	Reptalus		Other material	catalog:SEM_CAS:Hemiptera:110	Gentao Jin	1	male	adult	China		Jiangsu			Zhenze		1957-06-15		C.A.S (SEM)
1107	Reptalus quadricinctus	Animalia	Arthropoda	Insecta	Hemiptera	Cixiidae	Pentastirini	Pentastirina	Reptalus		Other material	catalog:SEM_CAS:Hemiptera:111	Gentao Jin	1	male	adult	China		Jiangsu			Zhenze		1957-06-15		C.A.S (SEM)
1108	Reptalus quadricinctus	Animalia	Arthropoda	Insecta	Hemiptera	Cixiidae	Pentastirini	Pentastirina	Reptalus		Other material	catalog:SEM_CAS:Hemiptera:112	Gentao Jin	1	male	adult	China		Jiangsu			Zhenze		1957-06-15		C.A.S (SEM)
1109	Reptalus quadricinctus	Animalia	Arthropoda	Insecta	Hemiptera	Cixiidae	Pentastirini	Pentastirina	Reptalus		Other material	catalog:SEM_CAS:Hemiptera:113	Gentao Jin	1	male	adult	China		Jiangsu			Zhenze		1957-06-15		C.A.S (SEM)
1110	Reptalus quadricinctus	Animalia	Arthropoda	Insecta	Hemiptera	Cixiidae	Pentastirini	Pentastirina	Reptalus		Other material	catalog:SEM_CAS:Hemiptera:114	Gentao Jin	1	male	adult	China		Jiangsu			Zhenze		1957-06-15		C.A.S (SEM)
1111	Reptalus quadricinctus	Animalia	Arthropoda	Insecta	Hemiptera	Cixiidae	Pentastirini	Pentastirina	Reptalus		Other material	catalog:SEM_CAS:Hemiptera:115	Gentao Jin	1	male	adult	China		Jiangsu			Zhenze		1957-06-15		C.A.S (SEM)
1112	Reptalus quadricinctus	Animalia	Arthropoda	Insecta	Hemiptera	Cixiidae	Pentastirini	Pentastirina	Reptalus		Other material	catalog:SEM_CAS:Hemiptera:116	Gentao Jin	1	male	adult	China		Jiangsu			Zhenze		1957-06-15		C.A.S (SEM)
1113	Reptalus quadricinctus	Animalia	Arthropoda	Insecta	Hemiptera	Cixiidae	Pentastirini	Pentastirina	Reptalus		Other material	catalog:SEM_CAS:Hemiptera:117	Gentao Jin	1	male	adult	China		Jiangsu			Zhenze		1957-06-15		C.A.S (SEM)
1114	Reptalus quadricinctus	Animalia	Arthropoda	Insecta	Hemiptera	Cixiidae	Pentastirini	Pentastirina	Reptalus		Other material	catalog:SEM_CAS:Hemiptera:118	Gentao Jin	1	male	adult	China		Jiangsu			Zhenze		1957-06-15		C.A.S (SEM)
1115	Reptalus quadricinctus	Animalia	Arthropoda	Insecta	Hemiptera	Cixiidae	Pentastirini	Pentastirina	Reptalus		Other material	catalog:SEM_CAS:Hemiptera:119	Gentao Jin	1	male	adult	China		Jiangsu			Zhenze		1957-06-15		C.A.S (SEM)
1116	Reptalus quadricinctus	Animalia	Arthropoda	Insecta	Hemiptera	Cixiidae	Pentastirini	Pentastirina	Reptalus		Other material	catalog:SEM_CAS:Hemiptera:120	Gentao Jin	1	male	adult	China		Jiangsu			Zhenze		1957-06-15		C.A.S (SEM)
1117	Reptalus quadricinctus	Animalia	Arthropoda	Insecta	Hemiptera	Cixiidae	Pentastirini	Pentastirina	Reptalus		Other material	catalog:SEM_CAS:Hemiptera:121	Gentao Jin	1	male	adult	China		Jiangsu			Zhenze		1957-06-15		C.A.S (SEM)
1118	Reptalus quadricinctus	Animalia	Arthropoda	Insecta	Hemiptera	Cixiidae	Pentastirini	Pentastirina	Reptalus		Other material	catalog:SEM_CAS:Hemiptera:122	Gentao Jin	1	female	adult	China		Jiangsu			Zhenze		1957-06-15		C.A.S (SEM)
1119	Reptalus quadricinctus	Animalia	Arthropoda	Insecta	Hemiptera	Cixiidae	Pentastirini	Pentastirina	Reptalus		Other material	catalog:SEM_CAS:Hemiptera:123	Gentao Jin	1	female	adult	China		Jiangsu			Zhenze		1957-06-15		C.A.S (SEM)
1120	Reptalus quadricinctus	Animalia	Arthropoda	Insecta	Hemiptera	Cixiidae	Pentastirini	Pentastirina	Reptalus		Other material	catalog:SEM_CAS:Hemiptera:124	Gentao Jin	1	female	adult	China		Jiangsu			Zhenze		1957-06-15		C.A.S (SEM)
1121	Reptalus quadricinctus	Animalia	Arthropoda	Insecta	Hemiptera	Cixiidae	Pentastirini	Pentastirina	Reptalus		Other material	catalog:SEM_CAS:Hemiptera:125	Gentao Jin	1	female	adult	China		Jiangsu			Zhenze		1957-06-15		C.A.S (SEM)
1122	Reptalus quadricinctus	Animalia	Arthropoda	Insecta	Hemiptera	Cixiidae	Pentastirini	Pentastirina	Reptalus		Other material	catalog:SEM_CAS:Hemiptera:126	Gentao Jin	1	female	adult	China		Jiangsu			Zhenze		1957-06-15		C.A.S (SEM)
1123	Reptalus quadricinctus	Animalia	Arthropoda	Insecta	Hemiptera	Cixiidae	Pentastirini	Pentastirina	Reptalus		Other material	catalog:SEM_CAS:Hemiptera:127	Gentao Jin	1	female	adult	China		Jiangsu			Zhenze		1957-06-15		C.A.S (SEM)
1124	Reptalus quadricinctus	Animalia	Arthropoda	Insecta	Hemiptera	Cixiidae	Pentastirini	Pentastirina	Reptalus		Other material	catalog:SEM_CAS:Hemiptera:128	Gentao Jin	1	female	adult	China		Jiangsu			Zhenze		1957-06-15		C.A.S (SEM)
1125	Reptalus quadricinctus	Animalia	Arthropoda	Insecta	Hemiptera	Cixiidae	Pentastirini	Pentastirina	Reptalus		Other material	catalog:SEM_CAS:Hemiptera:129	Gentao Jin	1	female	adult	China		Jiangsu			Zhenze		1957-06-15		C.A.S (SEM)
1126	Reptalus quadricinctus	Animalia	Arthropoda	Insecta	Hemiptera	Cixiidae	Pentastirini	Pentastirina	Reptalus		Other material	catalog:SEM_CAS:Hemiptera:130	Gentao Jin	1	female	adult	China		Jiangsu			Zhenze		1957-06-15		C.A.S (SEM)
1127	Reptalus quadricinctus	Animalia	Arthropoda	Insecta	Hemiptera	Cixiidae	Pentastirini	Pentastirina	Reptalus		Other material	catalog:SEM_CAS:Hemiptera:131	Gentao Jin	1	female	adult	China		Jiangsu			Zhenze		1957-06-15		C.A.S (SEM)
1128	Reptalus quadricinctus	Animalia	Arthropoda	Insecta	Hemiptera	Cixiidae	Pentastirini	Pentastirina	Reptalus		Other material	catalog:SEM_CAS:Hemiptera:132	Gentao Jin	1	female	adult	China		Jiangsu			Zhenze		1957-06-15		C.A.S (SEM)
1129	Reptalus quadricinctus	Animalia	Arthropoda	Insecta	Hemiptera	Cixiidae	Pentastirini	Pentastirina	Reptalus		Other material	catalog:SEM_CAS:Hemiptera:133	Gentao Jin	1	female	adult	China		Jiangsu			Zhenze		1957-06-15		C.A.S (SEM)
1130	Reptalus quadricinctus	Animalia	Arthropoda	Insecta	Hemiptera	Cixiidae	Pentastirini	Pentastirina	Reptalus		Other material	catalog:SEM_CAS:Hemiptera:134	Gentao Jin	1	female	adult	China		Jiangsu			Zhenze		1957-06-15		C.A.S (SEM)
1131	Reptalus quadricinctus	Animalia	Arthropoda	Insecta	Hemiptera	Cixiidae	Pentastirini	Pentastirina	Reptalus		Other material	catalog:SEM_CAS:Hemiptera:135	Gentao Jin	1	female	adult	China		Jiangsu			Zhenze		1957-06-15		C.A.S (SEM)
1132	Reptalus quadricinctus	Animalia	Arthropoda	Insecta	Hemiptera	Cixiidae	Pentastirini	Pentastirina	Reptalus		Other material	catalog:SEM_CAS:Hemiptera:136	Gentao Jin	1	male	adult	China		Jiangsu	Suzhou		Mudu		1957-06-15		C.A.S (SEM)
1133	Reptalus quadricinctus	Animalia	Arthropoda	Insecta	Hemiptera	Cixiidae	Pentastirini	Pentastirina	Reptalus		Other material	catalog:SEM_CAS:Hemiptera:137	Gentao Jin	1	male	adult	China		Jiangsu	Suzhou		Mudu		1957-06-15		C.A.S (SEM)
1134	Reptalus quadricinctus	Animalia	Arthropoda	Insecta	Hemiptera	Cixiidae	Pentastirini	Pentastirina	Reptalus		Other material	catalog:SEM_CAS:Hemiptera:138	Gentao Jin	1	male	adult	China		Jiangsu	Suzhou		Mudu		1957-06-15		C.A.S (SEM)
1135	Reptalus quadricinctus	Animalia	Arthropoda	Insecta	Hemiptera	Cixiidae	Pentastirini	Pentastirina	Reptalus		Other material	catalog:SEM_CAS:Hemiptera:139	Gentao Jin	1	male	adult	China		Jiangsu	Suzhou		Mudu		1957-06-15		C.A.S (SEM)
1136	Reptalus quadricinctus	Animalia	Arthropoda	Insecta	Hemiptera	Cixiidae	Pentastirini	Pentastirina	Reptalus		Other material	catalog:SEM_CAS:Hemiptera:140	Gentao Jin	1	male	adult	China		Jiangsu	Suzhou		Mudu		1957-06-15		C.A.S (SEM)
1137	Reptalus quadricinctus	Animalia	Arthropoda	Insecta	Hemiptera	Cixiidae	Pentastirini	Pentastirina	Reptalus		Other material	catalog:SEM_CAS:Hemiptera:141	Gentao Jin	1	male	adult	China		Jiangsu	Suzhou		Mudu		1957-06-15		C.A.S (SEM)
1138	Reptalus quadricinctus	Animalia	Arthropoda	Insecta	Hemiptera	Cixiidae	Pentastirini	Pentastirina	Reptalus		Other material	catalog:SEM_CAS:Hemiptera:142	Gentao Jin	1	male	adult	China		Jiangsu	Suzhou		Mudu		1957-06-15		C.A.S (SEM)
1139	Reptalus quadricinctus	Animalia	Arthropoda	Insecta	Hemiptera	Cixiidae	Pentastirini	Pentastirina	Reptalus		Other material	catalog:SEM_CAS:Hemiptera:143	Gentao Jin	1	male	adult	China		Jiangsu	Suzhou		Mudu		1957-06-15		C.A.S (SEM)
1140	Reptalus quadricinctus	Animalia	Arthropoda	Insecta	Hemiptera	Cixiidae	Pentastirini	Pentastirina	Reptalus		Other material	catalog:SEM_CAS:Hemiptera:144	Gentao Jin	1	male	adult	China		Jiangsu	Suzhou		Mudu		1957-06-15		C.A.S (SEM)
1141	Reptalus quadricinctus	Animalia	Arthropoda	Insecta	Hemiptera	Cixiidae	Pentastirini	Pentastirina	Reptalus		Other material	catalog:SEM_CAS:Hemiptera:145	Gentao Jin	1	male	adult	China		Jiangsu	Suzhou		Mudu		1957-06-15		C.A.S (SEM)
1142	Reptalus quadricinctus	Animalia	Arthropoda	Insecta	Hemiptera	Cixiidae	Pentastirini	Pentastirina	Reptalus		Other material	catalog:SEM_CAS:Hemiptera:146	Gentao Jin	1	male	adult	China		Jiangsu	Suzhou		Mudu		1957-06-15		C.A.S (SEM)
1143	Reptalus quadricinctus	Animalia	Arthropoda	Insecta	Hemiptera	Cixiidae	Pentastirini	Pentastirina	Reptalus		Other material	catalog:SEM_CAS:Hemiptera:147	Gentao Jin	1	male	adult	China		Jiangsu	Suzhou		Mudu		1957-06-15		C.A.S (SEM)
1144	Reptalus quadricinctus	Animalia	Arthropoda	Insecta	Hemiptera	Cixiidae	Pentastirini	Pentastirina	Reptalus		Other material	catalog:SEM_CAS:Hemiptera:148	Gentao Jin	1	male	adult	China		Jiangsu	Suzhou		Mudu		1957-06-15		C.A.S (SEM)
1145	Reptalus quadricinctus	Animalia	Arthropoda	Insecta	Hemiptera	Cixiidae	Pentastirini	Pentastirina	Reptalus		Other material	catalog:SEM_CAS:Hemiptera:149	Gentao Jin	1	male	adult	China		Jiangsu	Suzhou		Mudu		1957-06-15		C.A.S (SEM)
1146	Reptalus quadricinctus	Animalia	Arthropoda	Insecta	Hemiptera	Cixiidae	Pentastirini	Pentastirina	Reptalus		Other material	catalog:SEM_CAS:Hemiptera:150	Gentao Jin	1	male	adult	China		Jiangsu	Suzhou		Mudu		1957-06-15		C.A.S (SEM)
1147	Reptalus quadricinctus	Animalia	Arthropoda	Insecta	Hemiptera	Cixiidae	Pentastirini	Pentastirina	Reptalus		Other material	catalog:SEM_CAS:Hemiptera:151	Gentao Jin	1	female	adult	China		Jiangsu	Suzhou		Mudu		1957-06-15		C.A.S (SEM)
1148	Reptalus quadricinctus	Animalia	Arthropoda	Insecta	Hemiptera	Cixiidae	Pentastirini	Pentastirina	Reptalus		Other material	catalog:SEM_CAS:Hemiptera:152	Gentao Jin	1	female	adult	China		Jiangsu	Suzhou		Mudu		1957-06-15		C.A.S (SEM)
1149	Reptalus quadricinctus	Animalia	Arthropoda	Insecta	Hemiptera	Cixiidae	Pentastirini	Pentastirina	Reptalus		Other material	catalog:SEM_CAS:Hemiptera:153	Gentao Jin	1	female	adult	China		Jiangsu	Suzhou		Mudu		1957-06-15		C.A.S (SEM)
1150	Reptalus quadricinctus	Animalia	Arthropoda	Insecta	Hemiptera	Cixiidae	Pentastirini	Pentastirina	Reptalus		Other material	catalog:SEM_CAS:Hemiptera:154	Gentao Jin	1	female	adult	China		Jiangsu	Suzhou		Mudu		1957-06-15		C.A.S (SEM)
1151	Reptalus quadricinctus	Animalia	Arthropoda	Insecta	Hemiptera	Cixiidae	Pentastirini	Pentastirina	Reptalus		Other material	catalog:SEM_CAS:Hemiptera:155	Gentao Jin	1	female	adult	China		Jiangsu	Suzhou		Mudu		1957-06-15		C.A.S (SEM)
1152	Reptalus quadricinctus	Animalia	Arthropoda	Insecta	Hemiptera	Cixiidae	Pentastirini	Pentastirina	Reptalus		Other material	catalog:SEM_CAS:Hemiptera:156	Gentao Jin	1	female	adult	China		Jiangsu	Suzhou		Mudu		1957-06-15		C.A.S (SEM)
1153	Reptalus quadricinctus	Animalia	Arthropoda	Insecta	Hemiptera	Cixiidae	Pentastirini	Pentastirina	Reptalus		Other material	catalog:SEM_CAS:Hemiptera:157	Gentao Jin	1	female	adult	China		Jiangsu	Suzhou		Mudu		1957-06-15		C.A.S (SEM)
1154	Reptalus quadricinctus	Animalia	Arthropoda	Insecta	Hemiptera	Cixiidae	Pentastirini	Pentastirina	Reptalus		Other material	catalog:SEM_CAS:Hemiptera:158	Gentao Jin	1	female	adult	China		Jiangsu	Suzhou		Mudu		1957-06-15		C.A.S (SEM)
1155	Reptalus quadricinctus	Animalia	Arthropoda	Insecta	Hemiptera	Cixiidae	Pentastirini	Pentastirina	Reptalus		Other material	catalog:SEM_CAS:Hemiptera:159	Gentao Jin	1	female	adult	China		Jiangsu	Suzhou		Mudu		1957-06-15		C.A.S (SEM)
1156	Reptalus quadricinctus	Animalia	Arthropoda	Insecta	Hemiptera	Cixiidae	Pentastirini	Pentastirina	Reptalus		Other material	catalog:SEM_CAS:Hemiptera:160	Gentao Jin	1	female	adult	China		Jiangsu	Suzhou		Mudu		1957-06-15		C.A.S (SEM)
1157	Reptalus quadricinctus	Animalia	Arthropoda	Insecta	Hemiptera	Cixiidae	Pentastirini	Pentastirina	Reptalus		Other material	catalog:SEM_CAS:Hemiptera:161	Gentao Jin	1	female	adult	China		Jiangsu	Suzhou		Mudu		1957-06-15		C.A.S (SEM)
1158	Reptalus quadricinctus	Animalia	Arthropoda	Insecta	Hemiptera	Cixiidae	Pentastirini	Pentastirina	Reptalus		Other material	catalog:SEM_CAS:Hemiptera:162	Gentao Jin	1	female	adult	China		Jiangsu	Suzhou		Mudu		1957-06-15		C.A.S (SEM)
1159	Reptalus quadricinctus	Animalia	Arthropoda	Insecta	Hemiptera	Cixiidae	Pentastirini	Pentastirina	Reptalus		Other material	catalog:SEM_CAS:Hemiptera:163	Gentao Jin	1	female	adult	China		Jiangsu	Suzhou		Mudu		1957-06-15		C.A.S (SEM)
1160	Reptalus quadricinctus	Animalia	Arthropoda	Insecta	Hemiptera	Cixiidae	Pentastirini	Pentastirina	Reptalus		Other material	catalog:SEM_CAS:Hemiptera:164	Gentao Jin	1	female	adult	China		Jiangsu	Suzhou		Mudu		1957-06-15		C.A.S (SEM)
1161	Reptalus quadricinctus	Animalia	Arthropoda	Insecta	Hemiptera	Cixiidae	Pentastirini	Pentastirina	Reptalus		Other material	catalog:SEM_CAS:Hemiptera:165	Gentao Jin	1	female	adult	China		Jiangsu	Suzhou		Mudu		1957-06-15		C.A.S (SEM)
1162	Reptalus quadricinctus	Animalia	Arthropoda	Insecta	Hemiptera	Cixiidae	Pentastirini	Pentastirina	Reptalus		Other material	catalog:SEM_CAS:Hemiptera:166	Gentao Jin	1	female	adult	China		Jiangsu	Suzhou		Mudu		1957-06-15		C.A.S (SEM)
1163	Reptalus quadricinctus	Animalia	Arthropoda	Insecta	Hemiptera	Cixiidae	Pentastirini	Pentastirina	Reptalus		Other material	catalog:SEM_CAS:Hemiptera:167	Gentao Jin	1	female	adult	China		Jiangsu	Suzhou		Mudu		1957-06-15		C.A.S (SEM)
1164	Reptalus quadricinctus	Animalia	Arthropoda	Insecta	Hemiptera	Cixiidae	Pentastirini	Pentastirina	Reptalus		Other material	catalog:SEM_CAS:Hemiptera:168	Gentao Jin	1	female	adult	China		Jiangsu	Suzhou		Mudu		1957-06-15		C.A.S (SEM)
1165	Reptalus quadricinctus	Animalia	Arthropoda	Insecta	Hemiptera	Cixiidae	Pentastirini	Pentastirina	Reptalus		Other material	catalog:SEM_CAS:Hemiptera:169	Gentao Jin	1	female	adult	China		Jiangsu	Suzhou		Mudu		1957-06-15		C.A.S (SEM)
1166	Reptalus quadricinctus	Animalia	Arthropoda	Insecta	Hemiptera	Cixiidae	Pentastirini	Pentastirina	Reptalus		Other material	catalog:SEM_CAS:Hemiptera:170	Gentao Jin	1	female	adult	China		Jiangsu	Suzhou		Mudu		1957-06-15		C.A.S (SEM)
1167	Reptalus quadricinctus	Animalia	Arthropoda	Insecta	Hemiptera	Cixiidae	Pentastirini	Pentastirina	Reptalus		Other material	catalog:SEM_CAS:Hemiptera:171	Gentao Jin	1	female	adult	China		Jiangsu	Suzhou		Mudu		1957-06-15		C.A.S (SEM)
1168	Reptalus quadricinctus	Animalia	Arthropoda	Insecta	Hemiptera	Cixiidae	Pentastirini	Pentastirina	Reptalus		Other material	catalog:SEM_CAS:Hemiptera:172	Gentao Jin	1	female	adult	China		Jiangsu	Suzhou		Mudu		1957-06-15		C.A.S (SEM)
1169	Reptalus quadricinctus	Animalia	Arthropoda	Insecta	Hemiptera	Cixiidae	Pentastirini	Pentastirina	Reptalus		Other material	catalog:SEM_CAS:Hemiptera:173	Gentao Jin	1	female	adult	China		Jiangsu	Suzhou		Mudu		1957-06-15		C.A.S (SEM)
1170	Reptalus quadricinctus	Animalia	Arthropoda	Insecta	Hemiptera	Cixiidae	Pentastirini	Pentastirina	Reptalus		Other material	catalog:SEM_CAS:Hemiptera:174	Gentao Jin	1	female	adult	China		Jiangsu	Suzhou		Mudu		1957-06-15		C.A.S (SEM)
1171	Reptalus quadricinctus	Animalia	Arthropoda	Insecta	Hemiptera	Cixiidae	Pentastirini	Pentastirina	Reptalus		Other material	catalog:SEM_CAS:Hemiptera:175	Gentao Jin	1	female	adult	China		Jiangsu	Suzhou		Mudu		1957-06-15		C.A.S (SEM)
1172	Reptalus quadricinctus	Animalia	Arthropoda	Insecta	Hemiptera	Cixiidae	Pentastirini	Pentastirina	Reptalus		Other material	catalog:SEM_CAS:Hemiptera:176	Gentao Jin	1	female	adult	China		Jiangsu	Suzhou		Mudu		1957-06-15		C.A.S (SEM)
1173	Reptalus quadricinctus	Animalia	Arthropoda	Insecta	Hemiptera	Cixiidae	Pentastirini	Pentastirina	Reptalus		Other material	catalog:SEM_CAS:Hemiptera:177	Gentao Jin	1	female	adult	China		Jiangsu	Suzhou		Mudu		1957-06-15		C.A.S (SEM)
1174	Reptalus quadricinctus	Animalia	Arthropoda	Insecta	Hemiptera	Cixiidae	Pentastirini	Pentastirina	Reptalus		Other material	catalog:SEM_CAS:Hemiptera:178	Chen Shi	1	female	adult	China		Shanghai			Qingpu		1960-07-13		C.A.S (SEM)
1175	Reptalus quadricinctus	Animalia	Arthropoda	Insecta	Hemiptera	Cixiidae	Pentastirini	Pentastirina	Reptalus		Other material	catalog:SEM_CAS:Hemiptera:179	Chen Shi	1	female	adult	China		Shanghai			Qingpu		1960-07-13		C.A.S (SEM)
1176	Reptalus quadricinctus	Animalia	Arthropoda	Insecta	Hemiptera	Cixiidae	Pentastirini	Pentastirina	Reptalus		Other material	catalog:SEM_CAS:Hemiptera:180	Chen Shi	1	male	adult	China		Shanghai					1953-08-13		C.A.S (SEM)
1177	Reptalus quadricinctus	Animalia	Arthropoda	Insecta	Hemiptera	Cixiidae	Pentastirini	Pentastirina	Reptalus		Other material	catalog:SEM_CAS:Hemiptera:181	Chen Shi	1	male	adult	China		Shanghai					1953-08-13		C.A.S (SEM)
1178	Reptalus quadricinctus	Animalia	Arthropoda	Insecta	Hemiptera	Cixiidae	Pentastirini	Pentastirina	Reptalus		Other material	catalog:SEM_CAS:Hemiptera:182	Chen Shi	1	male	adult	China		Shanghai					1953-08-13		C.A.S (SEM)
1179	Reptalus quadricinctus	Animalia	Arthropoda	Insecta	Hemiptera	Cixiidae	Pentastirini	Pentastirina	Reptalus		Other material	catalog:SEM_CAS:Hemiptera:183	Chen Shi	1	male	adult	China		Shanghai					1953-08-13		C.A.S (SEM)
1180	Reptalus quadricinctus	Animalia	Arthropoda	Insecta	Hemiptera	Cixiidae	Pentastirini	Pentastirina	Reptalus		Other material	catalog:SEM_CAS:Hemiptera:184	Chen Shi	1	female	adult	China		Shanghai					1953-08-13		C.A.S (SEM)
1181	Reptalus quadricinctus	Animalia	Arthropoda	Insecta	Hemiptera	Cixiidae	Pentastirini	Pentastirina	Reptalus		Other material	catalog:SEM_CAS:Hemiptera:185	Chen Shi	1	female	adult	China		Shanghai					1953-08-13		C.A.S (SEM)
1182	Reptalus quadricinctus	Animalia	Arthropoda	Insecta	Hemiptera	Cixiidae	Pentastirini	Pentastirina	Reptalus		Other material	catalog:SEM_CAS:Hemiptera:186	Chen Shi	1	female	adult	China		Shanghai					1953-08-13		C.A.S (SEM)
1183	Reptalus quadricinctus	Animalia	Arthropoda	Insecta	Hemiptera	Cixiidae	Pentastirini	Pentastirina	Reptalus		Other material	catalog:SEM_CAS:Hemiptera:187	Chen Shi	1	female	adult	China		Shanghai					1953-08-13		C.A.S (SEM)
1184	Reptalus quadricinctus	Animalia	Arthropoda	Insecta	Hemiptera	Cixiidae	Pentastirini	Pentastirina	Reptalus		Other material	catalog:SEM_CAS:Hemiptera:188	Chen Shi	1	female	adult	China		Shanghai					1953-08-13		C.A.S (SEM)
1185	Reptalus quadricinctus	Animalia	Arthropoda	Insecta	Hemiptera	Cixiidae	Pentastirini	Pentastirina	Reptalus		Other material	catalog:SEM_CAS:Hemiptera:189	Chen Shi	1	female	adult	China		Shanghai					1953-08-13		C.A.S (SEM)
1186	Reptalus quadricinctus	Animalia	Arthropoda	Insecta	Hemiptera	Cixiidae	Pentastirini	Pentastirina	Reptalus		Other material	catalog:SEM_CAS:Hemiptera:190	Chen Shi	1	male	adult	China		Shanghai					1953-06-30		C.A.S (SEM)
1187	Reptalus quadricinctus	Animalia	Arthropoda	Insecta	Hemiptera	Cixiidae	Pentastirini	Pentastirina	Reptalus		Other material	catalog:SEM_CAS:Hemiptera:191	Chen Shi	1	male	adult	China		Shanghai					1953-06-30		C.A.S (SEM)
1188	Reptalus quadricinctus	Animalia	Arthropoda	Insecta	Hemiptera	Cixiidae	Pentastirini	Pentastirina	Reptalus		Other material	catalog:SEM_CAS:Hemiptera:192	Chen Shi	1	male	adult	China		Shanghai					1953-06-30		C.A.S (SEM)
1189	Reptalus quadricinctus	Animalia	Arthropoda	Insecta	Hemiptera	Cixiidae	Pentastirini	Pentastirina	Reptalus		Other material	catalog:SEM_CAS:Hemiptera:193	Chen Shi	1	male	adult	China		Shanghai			Bao Mountain		1960-07-11		C.A.S (SEM)
1190	Reptalus quadricinctus	Animalia	Arthropoda	Insecta	Hemiptera	Cixiidae	Pentastirini	Pentastirina	Reptalus		Other material	catalog:SEM_CAS:Hemiptera:194	Chen Shi	1	female	adult	China		Shanghai			Bao Mountain		1960-07-11		C.A.S (SEM)
1191	Reptalus quadricinctus	Animalia	Arthropoda	Insecta	Hemiptera	Cixiidae	Pentastirini	Pentastirina	Reptalus		Other material	catalog:SEM_CAS:Hemiptera:195	Chen Shi	1	female	adult	China		Hunan			Chenxi		1957-08-25		C.A.S (SEM)
1192	Reptalus quadricinctus	Animalia	Arthropoda	Insecta	Hemiptera	Cixiidae	Pentastirini	Pentastirina	Reptalus		Other material	catalog:SEM_CAS:Hemiptera:196	Gentao Jin & Yangming Lin	1	female	adult	China		Fujian			Huangkeng		1960-07-06		C.A.S (SEM)
1193	Reptalus quadricinctus	Animalia	Arthropoda	Insecta	Hemiptera	Cixiidae	Pentastirini	Pentastirina	Reptalus		Other material	catalog:SEM_CAS:Hemiptera:197	Gentao Jin & Yangming Lin	1	male	adult	China		Fujian		Jianning	Jinrao Mountain		1959-06-09		C.A.S (SEM)
1194	Reptalus quadricinctus	Animalia	Arthropoda	Insecta	Hemiptera	Cixiidae	Pentastirini	Pentastirina	Reptalus		Other material	catalog:SEM_CAS:Hemiptera:198	Gentao Jin & Yangming Lin	1	female	adult	China		Fujian			Daan		1959-06-28		C.A.S (SEM)
1195	Reptalus quadricinctus	Animalia	Arthropoda	Insecta	Hemiptera	Cixiidae	Pentastirini	Pentastirina	Reptalus		Other material	catalog:SEM_CAS:Hemiptera:199	Shi Hai	1	male	adult	China		Shanghai			Sheshan		1960-07-29		C.A.S (SEM)
1196	Reptalus quadricinctus	Animalia	Arthropoda	Insecta	Hemiptera	Cixiidae	Pentastirini	Pentastirina	Reptalus		Other material	catalog:SEM_CAS:Hemiptera:200	Chen Shi	1	male	adult	China		Shanghai			Jinshan		1960-08-12		C.A.S (SEM)
1197	Reptalus quadricinctus	Animalia	Arthropoda	Insecta	Hemiptera	Cixiidae	Pentastirini	Pentastirina	Reptalus		Other material	catalog:SEM_CAS:Hemiptera:201	Xiehe Liu	1	male	adult	China		Sichuan			Qianjiang		1989-07-14		C.A.S (SEM)
1198	Reptalus quadricinctus	Animalia	Arthropoda	Insecta	Hemiptera	Cixiidae	Pentastirini	Pentastirina	Reptalus		Other material	catalog:SEM_CAS:Hemiptera:202	Xiehe Liu	1	male	adult	China		Sichuan			Qianjiang		1989-07-14		C.A.S (SEM)
1199	Reptalus quadricinctus	Animalia	Arthropoda	Insecta	Hemiptera	Cixiidae	Pentastirini	Pentastirina	Reptalus		Other material	catalog:SEM_CAS:Hemiptera:203	Xiehe Liu	1	male	adult	China		Sichuan			Qianjiang		1989-07-14		C.A.S (SEM)
1200	Reptalus quadricinctus	Animalia	Arthropoda	Insecta	Hemiptera	Cixiidae	Pentastirini	Pentastirina	Reptalus		Other material	catalog:SEM_CAS:Hemiptera:204	Xiehe Liu	1	male	adult	China		Sichuan			Qianjiang		1989-07-14		C.A.S (SEM)
1201	Reptalus quadricinctus	Animalia	Arthropoda	Insecta	Hemiptera	Cixiidae	Pentastirini	Pentastirina	Reptalus		Other material	catalog:SEM_CAS:Hemiptera:205	Xiehe Liu	1	male	adult	China		Sichuan			Qianjiang		1989-07-14		C.A.S (SEM)
1202	Reptalus quadricinctus	Animalia	Arthropoda	Insecta	Hemiptera	Cixiidae	Pentastirini	Pentastirina	Reptalus		Other material	catalog:SEM_CAS:Hemiptera:206	Xiehe Liu	1	female	adult	China		Sichuan			Qianjiang		1989-07-14		C.A.S (SEM)
1203	Reptalus quadricinctus	Animalia	Arthropoda	Insecta	Hemiptera	Cixiidae	Pentastirini	Pentastirina	Reptalus		Other material	catalog:SEM_CAS:Hemiptera:207	Xiehe Liu	1	female	adult	China		Sichuan			Qianjiang		1989-07-14		C.A.S (SEM)
1204	Reptalus quadricinctus	Animalia	Arthropoda	Insecta	Hemiptera	Cixiidae	Pentastirini	Pentastirina	Reptalus		Other material	catalog:SEM_CAS:Hemiptera:208	Shanmo Jin	1	female	adult	China		Shanghai			Jin Mountain, Shennian		1960-06-01		C.A.S (SEM)
1205	Reptalus quinquecostatus	Animalia	Arthropoda	Insecta	Hemiptera	Cixiidae	Pentastirini	Pentastirina	Reptalus		Other material	catalog:CQNU:Hemiptera:01	Unknown Collector	1	male	adult	China		Chongqing					2019-08-12		CQNU
1206	Reptalus shunxiwuensis	Animalia	Arthropoda	Insecta	Hemiptera	Cixiidae	Pentastirini	Pentastirina	Reptalus		Holotype	catalog:NWAFU:Hemiptera:HO222916	Daozheng Qin	1	male	adult	China		Zhejiang			Qingliangfeng Nature Reserve, Shunxiwu		2008-08-08		NWAFU
1207	Reptalus shunxiwuensis	Animalia	Arthropoda	Insecta	Hemiptera	Cixiidae	Pentastirini	Pentastirina	Reptalus		Paratype	catalog:NWAFU:Hemiptera:HO222917	Xiangqun Yuan & Hongwei Guo	1	male	adult	China		Zhejiang			Qingliangfeng Nature Reserve, Shunxiwu		2007-08-12		NWAFU
1208	Reptalus shunxiwuensis	Animalia	Arthropoda	Insecta	Hemiptera	Cixiidae	Pentastirini	Pentastirina	Reptalus		Other material	catalog:SEM_CAS:Hemiptera:209	Xiehe Liu	1	male	adult	China		Sichuan			Xiu Mountain		1989-07-04		C.A.S (SEM)
1209	Reptalus shunxiwuensis	Animalia	Arthropoda	Insecta	Hemiptera	Cixiidae	Pentastirini	Pentastirina	Reptalus		Other material	catalog:SEM_CAS:Hemiptera:210	Xiehe Liu	1	male	adult	China		Sichuan			Xiu Mountain		1989-07-04		C.A.S (SEM)
1210	Reptalus shunxiwuensis	Animalia	Arthropoda	Insecta	Hemiptera	Cixiidae	Pentastirini	Pentastirina	Reptalus		Other material	catalog:SEM_CAS:Hemiptera:211	Xiehe Liu	1	female	adult	China		Sichuan			Xiu Mountain		1989-07-04		C.A.S (SEM)
1211	Reptalus shunxiwuensis	Animalia	Arthropoda	Insecta	Hemiptera	Cixiidae	Pentastirini	Pentastirina	Reptalus		Other material	catalog:SEM_CAS:Hemiptera:212	Xiehe Liu	1	male	adult	China		Sichuan			Xiu Mountain		1989-07-07		C.A.S (SEM)
1212	Reptalus shunxiwuensis	Animalia	Arthropoda	Insecta	Hemiptera	Cixiidae	Pentastirini	Pentastirina	Reptalus		Other material	catalog:SEM_CAS:Hemiptera:213	Xiehe Liu	1	female	adult	China		Sichuan			Xiu Mountain		1989-07-07		C.A.S (SEM)
1213	Reptalus shunxiwuensis	Animalia	Arthropoda	Insecta	Hemiptera	Cixiidae	Pentastirini	Pentastirina	Reptalus		Other material	catalog:SEM_CAS:Hemiptera:214	Hengyuan Yan	1	female	adult	China		Zhejiang			Mogan Mountain		1964-08-20		C.A.S (SEM)
1214	Reptalus shunxiwuensis	Animalia	Arthropoda	Insecta	Hemiptera	Cixiidae	Pentastirini	Pentastirina	Reptalus		Other material	catalog:SEM_CAS:Hemiptera:215	Gentao Jin	1	female	adult	China		Anhui			Huang Mountain		1988-07-02		C.A.S (SEM)
1215	Betacixius bispinus	Animalia	Arthropoda	Insecta	Hemiptera	Cixiidae	Semonini		Betacixius		Other material	catalog:NWAFU:Hemiptera:HO222918	Min Wang	1	male	adult	China		Xinjiang			Changji Temple, Erhai		1982/5/28/30		NWAFU
1216	Betacixius bispinus	Animalia	Arthropoda	Insecta	Hemiptera	Cixiidae	Semonini		Betacixius		Other material	catalog:NWAFU:Hemiptera:HO222919	Xinli Wang	1	male	adult	China		Guangxi		Lintian	Shuangjiao		2008-08-01		NWAFU
1217	Betacixius bispinus	Animalia	Arthropoda	Insecta	Hemiptera	Cixiidae	Semonini		Betacixius		Other material	catalog:NWAFU:Hemiptera:HO222920	Xinli Wang	1	female	adult	China		Guangxi		Lintian	Shuangjiao		2008-08-01		NWAFU
1218	Betacixius brunneus	Animalia	Arthropoda	Insecta	Hemiptera	Cixiidae	Semonini		Betacixius		Other material	catalog:NWAFU:Hemiptera:HO222921	Manqiang Wang	1	male	adult	China		Fujian			Taoyuan valley scenic spot of wuyi Mountain	600m	2007-08-10		NWAFU
1219	Betacixius brunneus	Animalia	Arthropoda	Insecta	Hemiptera	Cixiidae	Semonini		Betacixius		Other material	catalog:NWAFU:Hemiptera:HO222922	Manqiang Wang	1	male	adult	China		Fujian			Taoyuan valley scenic spot of wuyi Mountain	600m	2007-08-10		NWAFU
1220	Betacixius brunneus	Animalia	Arthropoda	Insecta	Hemiptera	Cixiidae	Semonini		Betacixius		Other material	catalog:NWAFU:Hemiptera:HO222923	Manqiang Wang	1	female	adult	China		Fujian			Taoyuan valley scenic spot of wuyi Mountain	600m	2007-08-10		NWAFU
1221	Betacixius brunneus	Animalia	Arthropoda	Insecta	Hemiptera	Cixiidae	Semonini		Betacixius		Other material	catalog:NWAFU:Hemiptera:HO222924	Manqiang Wang	1	female	adult	China		Fujian			Taoyuan valley scenic spot of wuyi Mountain	600m	2007-08-10		NWAFU
1222	Betacixius brunneus	Animalia	Arthropoda	Insecta	Hemiptera	Cixiidae	Semonini		Betacixius		Other material	catalog:NWAFU:Hemiptera:HO222925	Manqiang Wang	1	female	adult	China		Fujian			Taoyuan valley scenic spot of wuyi Mountain	600m	2007-08-10		NWAFU
1223	Betacixius brunneus	Animalia	Arthropoda	Insecta	Hemiptera	Cixiidae	Semonini		Betacixius		Other material	catalog:NWAFU:Hemiptera:HO222926	Manqiang Wang	1	female	adult	China		Fujian			Taoyuan valley scenic spot of wuyi Mountain	600m	2007-08-10		NWAFU
1224	Betacixius clypealis	Animalia	Arthropoda	Insecta	Hemiptera	Cixiidae	Semonini		Betacixius		Other material	catalog:NWAFU:Hemiptera:HO222927	Hongwei Guo	1	male	adult	China		Zhejiang			Jiulong Mountain		2007-08-04		NWAFU
1225	Betacixius clypealis	Animalia	Arthropoda	Insecta	Hemiptera	Cixiidae	Semonini		Betacixius		Other material	catalog:NWAFU:Hemiptera:HO222928	Hongwei Guo	1	male	adult	China		Zhejiang			Jiulong Mountain		2007-08-04		NWAFU
1226	Betacixius clypealis	Animalia	Arthropoda	Insecta	Hemiptera	Cixiidae	Semonini		Betacixius		Other material	catalog:NWAFU:Hemiptera:HO222929	Hongwei Guo	1	female	adult	China		Zhejiang			Jiulong Mountain		2007-08-04		NWAFU
1227	Betacixius clypealis	Animalia	Arthropoda	Insecta	Hemiptera	Cixiidae	Semonini		Betacixius		Other material	catalog:NWAFU:Hemiptera:HO222930	Hongwei Guo	1	female	adult	China		Zhejiang			Wuyanling		2008-08-01		NWAFU
1228	Betaxixius delicates	Animalia	Arthropoda	Insecta	Hemiptera	Cixiidae	Semonini		Betacixius		Other material	catalog:NWAFU:Hemiptera:HO222931	Manqiang Wang	1	male	adult	China		Zhejiang			Fengyang Mountain	1000m	2007-08-04		NWAFU
1229	Betaxixius delicates	Animalia	Arthropoda	Insecta	Hemiptera	Cixiidae	Semonini		Betacixius		Other material	catalog:NWAFU:Hemiptera:HO222932	Manqiang Wang	1	female	adult	China		Zhejiang			Fengyang Mountain	1000m	2007-08-04		NWAFU
1230	Betacixius flavovittatus	Animalia	Arthropoda	Insecta	Hemiptera	Cixiidae	Semonini		Betacixius		Other material	catalog:NWAFU:Hemiptera:HO222933	Hongwei Guo	1	male	adult	China		Zhejiang			Fengyang, Luao Mountain		2008-08-24		NWAFU
1231	Betacixius flavovittatus	Animalia	Arthropoda	Insecta	Hemiptera	Cixiidae	Semonini		Betacixius		Other material	catalog:NWAFU:Hemiptera:HO222934	Hongwei Guo	1	male	adult	China		Zhejiang			Fengyang, Luao Mountain		2008-08-24		NWAFU
1232	Betacixius flavovittatus	Animalia	Arthropoda	Insecta	Hemiptera	Cixiidae	Semonini		Betacixius		Other material	catalog:NWAFU:Hemiptera:HO222935	Hongwei Guo	1	female	adult	China		Zhejiang			Fengyang, Luao Mountain		2008-08-24		NWAFU
1233	Betacixius flavovittatus	Animalia	Arthropoda	Insecta	Hemiptera	Cixiidae	Semonini		Betacixius		Other material	catalog:NWAFU:Hemiptera:HO222936	Hongwei Guo	1	female	adult	China		Zhejiang			Fengyang, Luao Mountain		2008-08-24		NWAFU
1234	Betacixius flavovittatus	Animalia	Arthropoda	Insecta	Hemiptera	Cixiidae	Semonini		Betacixius		Other material	catalog:NWAFU:Hemiptera:HO222937	Hongwei Guo	1	female	adult	China		Zhejiang			Fengyang, Luao Mountain		2008-08-24		NWAFU
1235	Betacixius flavovittatus	Animalia	Arthropoda	Insecta	Hemiptera	Cixiidae	Semonini		Betacixius		Other material	catalog:NWAFU:Hemiptera:HO222938	Hongwei Guo	1	female	adult	China		Zhejiang			Fengyang, Luao Mountain		2008-08-24		NWAFU
1236	Betacixius flavovittatus	Animalia	Arthropoda	Insecta	Hemiptera	Cixiidae	Semonini		Betacixius		Other material	catalog:NWAFU:Hemiptera:HO222939	Hongwei Guo	1	female	adult	China		Zhejiang			Fengyang, Luao Mountain		2008-08-24		NWAFU
1237	Betacixius fuscus	Animalia	Arthropoda	Insecta	Hemiptera	Cixiidae	Semonini		Betacixius		Other material	catalog:NWAFU:Hemiptera:HO222940	Manqiang Wang	1	male	adult	China		Fujian			Longyan City Contour Park	400m	2009-05-05		NWAFU
1238	Betacixius fuscus	Animalia	Arthropoda	Insecta	Hemiptera	Cixiidae	Semonini		Betacixius		Other material	catalog:NWAFU:Hemiptera:HO222941	Manqiang Wang	1	male	adult	China		Fujian			Longyan City Contour Park	400m	2009-05-05		NWAFU
1239	Betacixius fuscus	Animalia	Arthropoda	Insecta	Hemiptera	Cixiidae	Semonini		Betacixius		Other material	catalog:NWAFU:Hemiptera:HO222942	Manqiang Wang	1	male	adult	China		Fujian			Longyan City Contour Park	400m	2009-05-05		NWAFU
1240	Betacixius fuscus	Animalia	Arthropoda	Insecta	Hemiptera	Cixiidae	Semonini		Betacixius		Other material	catalog:NWAFU:Hemiptera:HO222943	Manqiang Wang	1	male	adult	China		Fujian			Longyan City Contour Park	400m	2009-05-05		NWAFU
1241	Betacixius fuscus	Animalia	Arthropoda	Insecta	Hemiptera	Cixiidae	Semonini		Betacixius		Other material	catalog:NWAFU:Hemiptera:HO222944	Manqiang Wang	1	female	adult	China		Fujian			Longyan City Contour Park	400m	2009-05-05		NWAFU
1242	Betacixius fuscus	Animalia	Arthropoda	Insecta	Hemiptera	Cixiidae	Semonini		Betacixius		Other material	catalog:NWAFU:Hemiptera:HO222945	Manqiang Wang	1	female	adult	China		Fujian			Longyan City Contour Park	400m	2009-05-05		NWAFU
1243	Betacixius fuscus	Animalia	Arthropoda	Insecta	Hemiptera	Cixiidae	Semonini		Betacixius		Other material	catalog:NWAFU:Hemiptera:HO222946	Manqiang Wang	1	female	adult	China		Fujian			Longyan City Contour Park	400m	2009-05-05		NWAFU
1244	Betacixius fuscus	Animalia	Arthropoda	Insecta	Hemiptera	Cixiidae	Semonini		Betacixius		Other material	catalog:NWAFU:Hemiptera:HO222947	Manqiang Wang	1	female	adult	China		Fujian			Longyan City Contour Park	400m	2009-05-05		NWAFU
1245	Betacixius fuscus	Animalia	Arthropoda	Insecta	Hemiptera	Cixiidae	Semonini		Betacixius		Other material	catalog:NWAFU:Hemiptera:HO222948	Manqiang Wang	1	female	adult	China		Fujian			Longyan City Contour Park	400m	2009-05-05		NWAFU
1246	Betacixius fuscus	Animalia	Arthropoda	Insecta	Hemiptera	Cixiidae	Semonini		Betacixius		Other material	catalog:NWAFU:Hemiptera:HO222949	Manqiang Wang	1	female	adult	China		Fujian			Longyan City Contour Park	400m	2009-05-05		NWAFU
1247	Betacixius herbaceous	Animalia	Arthropoda	Insecta	Hemiptera	Cixiidae	Semonini		Betacixius		Other material	catalog:NWAFU:Hemiptera:HO222950	Lei Zhang	1	male	adult	China		Yunnan			Yangyang Valley	800m	2009-06-05		NWAFU
1248	Betacixius herbaceous	Animalia	Arthropoda	Insecta	Hemiptera	Cixiidae	Semonini		Betacixius		Other material	catalog:NWAFU:Hemiptera:HO222951	Lei Zhang	1	male	adult	China		Yunnan			Yangyang Valley	800m	2009-06-05		NWAFU
1249	Betacixius herbaceous	Animalia	Arthropoda	Insecta	Hemiptera	Cixiidae	Semonini		Betacixius		Other material	catalog:NWAFU:Hemiptera:HO222952	Lei Zhang	1	female	adult	China		Yunnan			Yangyang Valley	800m	2009-06-05		NWAFU
1250	Betacixius herbaceous	Animalia	Arthropoda	Insecta	Hemiptera	Cixiidae	Semonini		Betacixius		Other material	catalog:NWAFU:Hemiptera:HO222953	Lei Zhang	1	female	adult	China		Yunnan			Yangyang Valley	800m	2009-06-05		NWAFU
1251	Betacixius herbaceous	Animalia	Arthropoda	Insecta	Hemiptera	Cixiidae	Semonini		Betacixius		Other material	catalog:NWAFU:Hemiptera:HO222954	Lei Zhang	1	female	adult	China		Yunnan			Yangyang Valley	800m	2009-06-05		NWAFU
1252	Betacixius herbaceous	Animalia	Arthropoda	Insecta	Hemiptera	Cixiidae	Semonini		Betacixius		Other material	catalog:NWAFU:Hemiptera:HO222955	Lei Zhang	1	female	adult	China		Yunnan			Matang Reservoir	2000m	2009-08-06		NWAFU
1253	Betacixius herbaceous	Animalia	Arthropoda	Insecta	Hemiptera	Cixiidae	Semonini		Betacixius		Other material	catalog:NWAFU:Hemiptera:HO222956	Lei Zhang	1	female	adult	China		Yunnan			Matang Reservoir	2000m	2009-08-06		NWAFU
1254	Betacixius maculosus	Animalia	Arthropoda	Insecta	Hemiptera	Cixiidae	Semonini		Betacixius		Other material	catalog:NWAFU:Hemiptera:HO222957	Hongwei Guo	1	male	adult	China		Fujian			Wuyi Mountain, Huangkeng		2009-08-06		NWAFU
1255	Betacixius maculosus	Animalia	Arthropoda	Insecta	Hemiptera	Cixiidae	Semonini		Betacixius		Other material	catalog:NWAFU:Hemiptera:HO222958	Hongwei Guo	1	male	adult	China		Fujian			Wuyi Mountain, Huangkeng		2009-08-06		NWAFU
1256	Betacixius maculosus	Animalia	Arthropoda	Insecta	Hemiptera	Cixiidae	Semonini		Betacixius		Other material	catalog:NWAFU:Hemiptera:HO222959	Hongwei Guo	1	male	adult	China		Fujian			Wuyi Mountain, Huangkeng		2009-08-06		NWAFU
1257	Betacixius maculosus	Animalia	Arthropoda	Insecta	Hemiptera	Cixiidae	Semonini		Betacixius		Other material	catalog:NWAFU:Hemiptera:HO222960	Hongwei Guo	1	female	adult	China		Fujian			Wuyi Mountain, Huangkeng		2009-08-06		NWAFU
1258	Betacixius maculosus	Animalia	Arthropoda	Insecta	Hemiptera	Cixiidae	Semonini		Betacixius		Other material	catalog:NWAFU:Hemiptera:HO222961	Hongwei Guo	1	male	adult	China		Fujian			Wuyi Mountain, Tongmu Village		1957-06-23		NWAFU
1259	Betacixius maculosus	Animalia	Arthropoda	Insecta	Hemiptera	Cixiidae	Semonini		Betacixius		Other material	catalog:NWAFU:Hemiptera:HO222962	Hongwei Guo	1	male	adult	China		Fujian			Wuyi Mountain, Tongmu Village		1957-06-23		NWAFU
1260	Betacixius maculosus	Animalia	Arthropoda	Insecta	Hemiptera	Cixiidae	Semonini		Betacixius		Other material	catalog:NWAFU:Hemiptera:HO222963	Unknown Collector	1	male	adult	China		Sichuan			Emei Mountain, Baoguo temple		2009-05-05		NWAFU
1261	Betacixius michioi	Animalia	Arthropoda	Insecta	Hemiptera	Cixiidae	Semonini		Betacixius		Other material	catalog:NWAFU:Hemiptera:HO222964	Lei Zhang	1	male	adult	China		Yunnan			Yangyang Valley	800m	2009-06-05		NWAFU
1262	Betacixius michioi	Animalia	Arthropoda	Insecta	Hemiptera	Cixiidae	Semonini		Betacixius		Other material	catalog:NWAFU:Hemiptera:HO222965	Lei Zhang	1	male	adult	China		Yunnan			Yangyang Valley	800m	2009-06-05		NWAFU
1263	Betacixius michioi	Animalia	Arthropoda	Insecta	Hemiptera	Cixiidae	Semonini		Betacixius		Other material	catalog:NWAFU:Hemiptera:HO222966	Lei Zhang	1	female	adult	China		Yunnan			Yangyang Valley	800m	2009-06-05		NWAFU
1264	Betacixius michioi	Animalia	Arthropoda	Insecta	Hemiptera	Cixiidae	Semonini		Betacixius		Other material	catalog:NWAFU:Hemiptera:HO222967	Lei Zhang	1	female	adult	China		Yunnan			Yangyang Valley	800m	2009-06-05		NWAFU
1265	Betacixius michioi	Animalia	Arthropoda	Insecta	Hemiptera	Cixiidae	Semonini		Betacixius		Other material	catalog:NWAFU:Hemiptera:HO222968	Lei Zhang	1	female	adult	China		Yunnan			Yangyang Valley	800m	2009-06-05		NWAFU
1266	Betacixius michioi	Animalia	Arthropoda	Insecta	Hemiptera	Cixiidae	Semonini		Betacixius		Other material	catalog:NWAFU:Hemiptera:HO222969	Lei Zhang	1	male	adult	China		Yunnan			Matang Reservoir	2000m	2007-05-28		NWAFU
1267	Betacixius michioi	Animalia	Arthropoda	Insecta	Hemiptera	Cixiidae	Semonini		Betacixius		Other material	catalog:NWAFU:Hemiptera:HO222970	Lei Zhang	1	male	adult	China		Yunnan			Matang Reservoir	2000m	2007-05-28		NWAFU
1268	Betacixius obliquus	Animalia	Arthropoda	Insecta	Hemiptera	Cixiidae	Semonini		Betacixius		Other material	catalog:NWAFU:Hemiptera:HO222971	Yani Duan	1	female	adult	China		Hainan			Diaoluoshan	944m	2008-04-14		NWAFU
1269	Betacixius obliquus	Animalia	Arthropoda	Insecta	Hemiptera	Cixiidae	Semonini		Betacixius		Other material	catalog:NWAFU:Hemiptera:HO222972	Qiule Men	1	female	adult	China		Hainan			Diaoluoshan	900m	2008-04-19		NWAFU
1270	Betacixius obliquus	Animalia	Arthropoda	Insecta	Hemiptera	Cixiidae	Semonini		Betacixius		Other material	catalog:NWAFU:Hemiptera:HO222973	Qiule Men	1	male	adult	China		Hainan			Limu Island	650m	2016/7/21/24		NWAFU
1271	Betacixius obliquus	Animalia	Arthropoda	Insecta	Hemiptera	Cixiidae	Semonini		Betacixius		Other material	catalog:NWAFU:Hemiptera:HO222974	Jingjie Liu	1	male	adult	China		Fujian			Wuyi Mountain, Mucongsangang	800-1200m	2016/7/21/24		NWAFU
1272	Betacixius obliquus	Animalia	Arthropoda	Insecta	Hemiptera	Cixiidae	Semonini		Betacixius		Other material	catalog:NWAFU:Hemiptera:HO222975	Jingjie Liu	1	male	adult	China		Fujian			Wuyi Mountain, Mucongsangang	800-1200m	2016/7/21/24		NWAFU
1273	Betacixius obliquus	Animalia	Arthropoda	Insecta	Hemiptera	Cixiidae	Semonini		Betacixius		Other material	catalog:NWAFU:Hemiptera:HO222976	Jingjie Liu	1	male	adult	China		Fujian			Wuyi Mountain, Mucongsangang	800-1200m	2016/7/21/24		NWAFU
1274	Betacixius obliquus	Animalia	Arthropoda	Insecta	Hemiptera	Cixiidae	Semonini		Betacixius		Other material	catalog:NWAFU:Hemiptera:HO222977	Jingjie Liu	1	female	adult	China		Fujian			Wuyi Mountain, Mucongsangang	800-1200m	2016/7/21/24		NWAFU
1275	Betacixius obliquus	Animalia	Arthropoda	Insecta	Hemiptera	Cixiidae	Semonini		Betacixius		Other material	catalog:NWAFU:Hemiptera:HO222978	Jingjie Liu	1	female	adult	China		Fujian			Wuyi Mountain, Mucongsangang	800-1200m	2016/7/21/24		NWAFU
1276	Betacixius obliquus	Animalia	Arthropoda	Insecta	Hemiptera	Cixiidae	Semonini		Betacixius		Other material	catalog:NWAFU:Hemiptera:HO222979	Jingjie Liu	1	female	adult	China		Fujian			Wuyi Mountain, Mucongsangang	800-1200m	2016/7/21/24		NWAFU
1277	Betacixius obliquus	Animalia	Arthropoda	Insecta	Hemiptera	Cixiidae	Semonini		Betacixius		Other material	catalog:NWAFU:Hemiptera:HO222980	Jingjie Liu	1	male	adult	China		Fujian			Wuyi Mountain, Mucongsangang	800-1200m	1957-06-06		NWAFU
1278	Betacixius obliquus	Animalia	Arthropoda	Insecta	Hemiptera	Cixiidae	Semonini		Betacixius		Other material	catalog:NWAFU:Hemiptera:HO222981	Jingjie Liu	1	male	adult	China		Fujian			Wuyi Mountain, Mucongsangang	800-1200m	1957-06-06		NWAFU
1279	Betacixius obliquus	Animalia	Arthropoda	Insecta	Hemiptera	Cixiidae	Semonini		Betacixius		Other material	catalog:NWAFU:Hemiptera:HO222982	Jingjie Liu	1	male	adult	China		Fujian			Wuyi Mountain, Mucongsangang	800-1200m	1957-06-06		NWAFU
1280	Betacixius obliquus	Animalia	Arthropoda	Insecta	Hemiptera	Cixiidae	Semonini		Betacixius		Other material	catalog:NWAFU:Hemiptera:HO222983	Jingjie Liu	1	female	adult	China		Fujian			Wuyi Mountain, Mucongsangang	800-1200m	1957-06-06		NWAFU
1281	Betacixius obliquus	Animalia	Arthropoda	Insecta	Hemiptera	Cixiidae	Semonini		Betacixius		Other material	catalog:NWAFU:Hemiptera:HO222984	Jingjie Liu	1	female	adult	China		Fujian			Wuyi Mountain, Mucongsangang	800-1200m	1957-06-06		NWAFU
1282	Betacixius obliquus	Animalia	Arthropoda	Insecta	Hemiptera	Cixiidae	Semonini		Betacixius		Other material	catalog:NWAFU:Hemiptera:HO222985	Jingjie Liu	1	female	adult	China		Fujian			Wuyi Mountain, Mucongsangang	800-1200m	1957-06-06		NWAFU
1283	Betacixius obliquus	Animalia	Arthropoda	Insecta	Hemiptera	Cixiidae	Semonini		Betacixius		Other material	catalog:NWAFU:Hemiptera:HO222986	Leyi Zheng & Hanhua Cheng	1	male	adult	China		Sichuan			Emei Mountain, Baoguo Temple	600m	2017-07-31		NWAFU
1284	Betacixius obliquus	Animalia	Arthropoda	Insecta	Hemiptera	Cixiidae	Semonini		Betacixius		Other material	catalog:NWAFU:Hemiptera:HO222987	Jingjie Liu	1	male	adult	China		Guangxi			Huaping nature reserve		1985-07-29		NWAFU
1285	Betacixius obliquus	Animalia	Arthropoda	Insecta	Hemiptera	Cixiidae	Semonini		Betacixius		Other material	catalog:NWAFU:Hemiptera:HO222988	Jingjie Liu	1	male	adult	China		Guangxi			Huaping nature reserve		1985-07-29		NWAFU
1286	Betacixius obliquus	Animalia	Arthropoda	Insecta	Hemiptera	Cixiidae	Semonini		Betacixius		Other material	catalog:NWAFU:Hemiptera:HO222989	Jingjie Liu	1	male	adult	China		Guangxi			Huaping nature reserve		1985-07-29		NWAFU
1287	Betacixius obliquus	Animalia	Arthropoda	Insecta	Hemiptera	Cixiidae	Semonini		Betacixius		Other material	catalog:NWAFU:Hemiptera:HO222990	Jingjie Liu	1	male	adult	China		Guangxi			Huaping nature reserve		1985-07-29		NWAFU
1288	Betacixius obliquus	Animalia	Arthropoda	Insecta	Hemiptera	Cixiidae	Semonini		Betacixius		Other material	catalog:NWAFU:Hemiptera:HO222991	Jingjie Liu	1	male	adult	China		Guangxi			Huaping nature reserve		1985-07-29		NWAFU
1289	Betacixius obliquus	Animalia	Arthropoda	Insecta	Hemiptera	Cixiidae	Semonini		Betacixius		Other material	catalog:NWAFU:Hemiptera:HO222992	Jingjie Liu	1	male	adult	China		Guangxi			Huaping nature reserve		1985-07-29		NWAFU
1290	Betacixius obliquus	Animalia	Arthropoda	Insecta	Hemiptera	Cixiidae	Semonini		Betacixius		Other material	catalog:NWAFU:Hemiptera:HO222993	Jingjie Liu	1	female	adult	China		Guangxi			Huaping nature reserve		1985-07-29		NWAFU
1291	Betacixius obliquus	Animalia	Arthropoda	Insecta	Hemiptera	Cixiidae	Semonini		Betacixius		Other material	catalog:NWAFU:Hemiptera:HO222994	Jingjie Liu	1	female	adult	China		Guangxi			Huaping nature reserve		1985-07-29		NWAFU
1292	Betacixius obliquus	Animalia	Arthropoda	Insecta	Hemiptera	Cixiidae	Semonini		Betacixius		Other material	catalog:NWAFU:Hemiptera:HO222995	Jingjie Liu	1	female	adult	China		Guangxi			Huaping nature reserve		1985-07-29		NWAFU
1293	Betacixius obliquus	Animalia	Arthropoda	Insecta	Hemiptera	Cixiidae	Semonini		Betacixius		Other material	catalog:NWAFU:Hemiptera:HO222996	Jingjie Liu	1	female	adult	China		Guangxi			Huaping nature reserve		1985-07-29		NWAFU
1294	Betacixius obliquus	Animalia	Arthropoda	Insecta	Hemiptera	Cixiidae	Semonini		Betacixius		Other material	catalog:NWAFU:Hemiptera:HO222997	Jingjie Liu	1	female	adult	China		Guangxi			Huaping nature reserve		1985-07-29		NWAFU
1295	Betacixius obliquus	Animalia	Arthropoda	Insecta	Hemiptera	Cixiidae	Semonini		Betacixius		Other material	catalog:NWAFU:Hemiptera:HO222998	Jingjie Liu	1	female	adult	China		Guangxi			Huaping nature reserve		1985-07-29		NWAFU
1296	Betacixius obliquus	Animalia	Arthropoda	Insecta	Hemiptera	Cixiidae	Semonini		Betacixius		Other material	catalog:NWAFU:Hemiptera:HO222999	Jingjie Liu	1	female	adult	China		Guangxi			Huaping nature reserve		1985-07-29		NWAFU
1297	Betacixius obliquus	Animalia	Arthropoda	Insecta	Hemiptera	Cixiidae	Semonini		Betacixius		Other material	catalog:NWAFU:Hemiptera:HO223000	Yalin Zhang	1	male	adult	China		Hunan	Shenzhou				1960-06-16		NWAFU
1298	Betacixius obliquus	Animalia	Arthropoda	Insecta	Hemiptera	Cixiidae	Semonini		Betacixius		Other material	catalog:NWAFU:Hemiptera:HO223001	Yalin Zhang	1	male	adult	China		Hunan	Shenzhou				1960-06-16		NWAFU
1299	Betacixius obliquus	Animalia	Arthropoda	Insecta	Hemiptera	Cixiidae	Semonini		Betacixius		Other material	catalog:NWAFU:Hemiptera:HO223002	Yalin Zhang	1	male	adult	China		Hunan	Shenzhou				1960-06-16		NWAFU
1300	Betacixius obliquus	Animalia	Arthropoda	Insecta	Hemiptera	Cixiidae	Semonini		Betacixius		Other material	catalog:NWAFU:Hemiptera:HO223003	Yalin Zhang	1	male	adult	China		Hunan	Shenzhou				1960-06-16		NWAFU
1301	Betacixius obliquus	Animalia	Arthropoda	Insecta	Hemiptera	Cixiidae	Semonini		Betacixius		Other material	catalog:NWAFU:Hemiptera:HO223004	Yalin Zhang	1	male	adult	China		Hunan	Shenzhou				1960-06-16		NWAFU
1302	Betacixius obliquus	Animalia	Arthropoda	Insecta	Hemiptera	Cixiidae	Semonini		Betacixius		Other material	catalog:NWAFU:Hemiptera:HO223005	Yalin Zhang	1	male	adult	China		Hunan	Shenzhou				1960-06-16		NWAFU
1303	Betacixius obliquus	Animalia	Arthropoda	Insecta	Hemiptera	Cixiidae	Semonini		Betacixius		Other material	catalog:NWAFU:Hemiptera:HO223006	Yalin Zhang	1	male	adult	China		Hunan	Shenzhou				1960-06-16		NWAFU
1304	Betacixius obliquus	Animalia	Arthropoda	Insecta	Hemiptera	Cixiidae	Semonini		Betacixius		Other material	catalog:NWAFU:Hemiptera:HO223007	Yalin Zhang	1	female	adult	China		Hunan	Shenzhou				1960-06-16		NWAFU
1305	Betacixius obliquus	Animalia	Arthropoda	Insecta	Hemiptera	Cixiidae	Semonini		Betacixius		Other material	catalog:NWAFU:Hemiptera:HO223008	Yalin Zhang	1	female	adult	China		Hunan	Shenzhou				1960-06-16		NWAFU
1306	Betacixius obliquus	Animalia	Arthropoda	Insecta	Hemiptera	Cixiidae	Semonini		Betacixius		Other material	catalog:NWAFU:Hemiptera:HO223009	Yalin Zhang	1	female	adult	China		Hunan	Shenzhou				1960-06-16		NWAFU
1307	Betacixius obliquus	Animalia	Arthropoda	Insecta	Hemiptera	Cixiidae	Semonini		Betacixius		Other material	catalog:NWAFU:Hemiptera:HO223010	Yalin Zhang	1	female	adult	China		Hunan	Shenzhou				1960-06-16		NWAFU
1308	Betacixius obliquus	Animalia	Arthropoda	Insecta	Hemiptera	Cixiidae	Semonini		Betacixius		Other material	catalog:NWAFU:Hemiptera:HO223011	Yalin Zhang	1	female	adult	China		Hunan	Shenzhou				1960-06-16		NWAFU
1309	Betacixius obliquus	Animalia	Arthropoda	Insecta	Hemiptera	Cixiidae	Semonini		Betacixius		Other material	catalog:NWAFU:Hemiptera:HO223012	Yalin Zhang	1	female	adult	China		Hunan	Shenzhou				1960-06-16		NWAFU
1310	Betacixius obliquus	Animalia	Arthropoda	Insecta	Hemiptera	Cixiidae	Semonini		Betacixius		Other material	catalog:NWAFU:Hemiptera:HO223013	Yalin Zhang	1	female	adult	China		Hunan	Shenzhou				1960-06-16		NWAFU
1311	Betacixius obliquus	Animalia	Arthropoda	Insecta	Hemiptera	Cixiidae	Semonini		Betacixius		Other material	catalog:SEM_CAS:Hemiptera:216	Gentao Jin & Yangming Lin	1	male	adult	China		Fujian		Chongan	Tongmu	790-1155m	1960-04-02		C.A.S (SEM)
1312	Betacixius obliquus	Animalia	Arthropoda	Insecta	Hemiptera	Cixiidae	Semonini		Betacixius		Other material	catalog:SEM_CAS:Hemiptera:217	Lin Jin	1	male	adult	China		Fujian		Guangze	Zhima	200-300m	1960-04-06		C.A.S (SEM)
1313	Betacixius obliquus	Animalia	Arthropoda	Insecta	Hemiptera	Cixiidae	Semonini		Betacixius		Other material	catalog:SEM_CAS:Hemiptera:218	Lin Jin	1	male	adult	China		Fujian		Guangze	Zhima	200-300m	1960-04-06		C.A.S (SEM)
1314	Betacixius obliquus	Animalia	Arthropoda	Insecta	Hemiptera	Cixiidae	Semonini		Betacixius		Other material	catalog:SEM_CAS:Hemiptera:219	Lin Jin	1	male	adult	China		Fujian		Guangze	Zhima	200-300m	1960-04-06		C.A.S (SEM)
1315	Betacixius obliquus	Animalia	Arthropoda	Insecta	Hemiptera	Cixiidae	Semonini		Betacixius		Other material	catalog:SEM_CAS:Hemiptera:220	Lin Jin	1	male	adult	China		Fujian		Guangze	Zhima	200-300m	1960-04-06		C.A.S (SEM)
1316	Betacixius obliquus	Animalia	Arthropoda	Insecta	Hemiptera	Cixiidae	Semonini		Betacixius		Other material	catalog:SEM_CAS:Hemiptera:221	Lin Jin	1	male	adult	China		Fujian		Guangze	Zhima	200-300m	1960-04-06		C.A.S (SEM)
1317	Betacixius obliquus	Animalia	Arthropoda	Insecta	Hemiptera	Cixiidae	Semonini		Betacixius		Other material	catalog:SEM_CAS:Hemiptera:222	Lin Jin	1	male	adult	China		Fujian		Guangze	Zhima	200-300m	1960-04-06		C.A.S (SEM)
1318	Betacixius obliquus	Animalia	Arthropoda	Insecta	Hemiptera	Cixiidae	Semonini		Betacixius		Other material	catalog:SEM_CAS:Hemiptera:223	Lin Jin	1	male	adult	China		Fujian		Guangze	Zhima	200-300m	1960-04-06		C.A.S (SEM)
1319	Betacixius obliquus	Animalia	Arthropoda	Insecta	Hemiptera	Cixiidae	Semonini		Betacixius		Other material	catalog:SEM_CAS:Hemiptera:224	Lin Jin	1	male	adult	China		Fujian		Guangze	Zhima	200-300m	1960-04-06		C.A.S (SEM)
1320	Betacixius obliquus	Animalia	Arthropoda	Insecta	Hemiptera	Cixiidae	Semonini		Betacixius		Other material	catalog:SEM_CAS:Hemiptera:225	Lin Jin	1	male	adult	China		Fujian		Guangze	Zhima	200-300m	1960-04-06		C.A.S (SEM)
1321	Betacixius obliquus	Animalia	Arthropoda	Insecta	Hemiptera	Cixiidae	Semonini		Betacixius		Other material	catalog:SEM_CAS:Hemiptera:226	Lin Jin	1	male	adult	China		Fujian		Guangze	Zhima	200-300m	1960-04-06		C.A.S (SEM)
1322	Betacixius obliquus	Animalia	Arthropoda	Insecta	Hemiptera	Cixiidae	Semonini		Betacixius		Other material	catalog:SEM_CAS:Hemiptera:227	Lin Jin	1	female	adult	China		Fujian		Guangze	Zhima	200-300m	1960-04-06		C.A.S (SEM)
1323	Betacixius obliquus	Animalia	Arthropoda	Insecta	Hemiptera	Cixiidae	Semonini		Betacixius		Other material	catalog:SEM_CAS:Hemiptera:228	Lin Jin	1	female	adult	China		Fujian		Guangze	Zhima	200-300m	1960-04-06		C.A.S (SEM)
1324	Betacixius obliquus	Animalia	Arthropoda	Insecta	Hemiptera	Cixiidae	Semonini		Betacixius		Other material	catalog:SEM_CAS:Hemiptera:229	Lin Jin	1	female	adult	China		Fujian		Guangze	Zhima	200-300m	1960-04-06		C.A.S (SEM)
1325	Betacixius obliquus	Animalia	Arthropoda	Insecta	Hemiptera	Cixiidae	Semonini		Betacixius		Other material	catalog:SEM_CAS:Hemiptera:230	Lin Jin	1	female	adult	China		Fujian		Guangze	Zhima	200-300m	1960-04-06		C.A.S (SEM)
1326	Betacixius obliquus	Animalia	Arthropoda	Insecta	Hemiptera	Cixiidae	Semonini		Betacixius		Other material	catalog:SEM_CAS:Hemiptera:231	Gentao Jin & Yangming Lin	1	male	adult	China		Fujian		Guangze			1960-04-09		C.A.S (SEM)
1327	Betacixius obliquus	Animalia	Arthropoda	Insecta	Hemiptera	Cixiidae	Semonini		Betacixius		Other material	catalog:SEM_CAS:Hemiptera:232	Gentao Jin & Yangming Lin	1	female	adult	China		Fujian		Guangze			1960-04-09		C.A.S (SEM)
1328	Betacixius obliquus	Animalia	Arthropoda	Insecta	Hemiptera	Cixiidae	Semonini		Betacixius		Other material	catalog:SEM_CAS:Hemiptera:233	Gentao Jin & Yangming Lin	1	female	adult	China		Fujian		Guangze			1960-04-09		C.A.S (SEM)
1329	Betacixius obliquus	Animalia	Arthropoda	Insecta	Hemiptera	Cixiidae	Semonini		Betacixius		Other material	catalog:SEM_CAS:Hemiptera:234	Gentao Jin & Yangming Lin	1	female	adult	China		Fujian		Guangze			1960-04-09		C.A.S (SEM)
1330	Betacixius obliquus	Animalia	Arthropoda	Insecta	Hemiptera	Cixiidae	Semonini		Betacixius		Other material	catalog:SEM_CAS:Hemiptera:235	Lin Jin	1	male	adult	China		Fujian		Guangze	Huaqiao		1960-04-17		C.A.S (SEM)
1331	Betacixius obliquus	Animalia	Arthropoda	Insecta	Hemiptera	Cixiidae	Semonini		Betacixius		Other material	catalog:SEM_CAS:Hemiptera:236	Lin Jin	1	female	adult	China		Fujian		Guangze	Huaqiao		1960-04-17		C.A.S (SEM)
1332	Betacixius obliquus	Animalia	Arthropoda	Insecta	Hemiptera	Cixiidae	Semonini		Betacixius		Other material	catalog:SEM_CAS:Hemiptera:237	Gentao Jin	1	male	adult	China		Fujian		Guangze	Huaqiao		1960-04-21		C.A.S (SEM)
1333	Betacixius obliquus	Animalia	Arthropoda	Insecta	Hemiptera	Cixiidae	Semonini		Betacixius		Other material	catalog:SEM_CAS:Hemiptera:238	Gentao Jin	1	female	adult	China		Fujian		Guangze	Huaqiao		1960-04-21		C.A.S (SEM)
1334	Betacixius obliquus	Animalia	Arthropoda	Insecta	Hemiptera	Cixiidae	Semonini		Betacixius		Other material	catalog:SEM_CAS:Hemiptera:239	Yongcheng Lin	1	female	adult	China		Fujian		Yongan	Xiyang		1960-04-21		C.A.S (SEM)
1335	Betacixius obliquus	Animalia	Arthropoda	Insecta	Hemiptera	Cixiidae	Semonini		Betacixius		Other material	catalog:SEM_CAS:Hemiptera:240	Gentao Jin	1	female	adult	China		Fujian		Yongan			1963-04-16		C.A.S (SEM)
1336	Betacixius obliquus	Animalia	Arthropoda	Insecta	Hemiptera	Cixiidae	Semonini		Betacixius		Other material	catalog:SEM_CAS:Hemiptera:241	Gentao Jin	1	female	adult	China		Zhejiang		Qingyuan	Baizu Mountain	1050m	1963-04-27		C.A.S (SEM)
1337	Betacixius obliquus	Animalia	Arthropoda	Insecta	Hemiptera	Cixiidae	Semonini		Betacixius		Other material	catalog:SEM_CAS:Hemiptera:242	Gentao Jin	1	female	adult	China		Zhejiang					1963-04-27		C.A.S (SEM)
1338	Betacixius obliquus	Animalia	Arthropoda	Insecta	Hemiptera	Cixiidae	Semonini		Betacixius		Other material	catalog:SEM_CAS:Hemiptera:243	Gentao Jin	1	female	adult	China		Zhejiang		Qingyuan		350m	1963-04-27		C.A.S (SEM)
1339	Betacixius obliquus	Animalia	Arthropoda	Insecta	Hemiptera	Cixiidae	Semonini		Betacixius		Other material	catalog:SEM_CAS:Hemiptera:244	Gentao Jin	1	female	adult	China		Zhejiang		Longquan	Houguang	600m	1955-04-28		C.A.S (SEM)
1340	Betacixius obliquus	Animalia	Arthropoda	Insecta	Hemiptera	Cixiidae	Semonini		Betacixius		Other material	catalog:SEM_CAS:Hemiptera:245	Keren Huang	1	male	adult	China		Sichuan			Emei Mountain		2009-07-29		C.A.S (SEM)
1341	Betacixius ocellatus	Animalia	Arthropoda	Insecta	Hemiptera	Cixiidae	Semonini		Betacixius		Other material	catalog:NWAFU:Hemiptera:HO223014	Hongwei Guo	1	male	adult	China		Fujian		Shaowu	Jiangshi Nature Reserve		2009-07-29		NWAFU
1342	Betacixius ocellatus	Animalia	Arthropoda	Insecta	Hemiptera	Cixiidae	Semonini		Betacixius		Other material	catalog:NWAFU:Hemiptera:HO223015	Hongwei Guo	1	male	adult	China		Fujian		Shaowu	Jiangshi Nature Reserve		2009-07-29		NWAFU
1343	Betacixius ocellatus	Animalia	Arthropoda	Insecta	Hemiptera	Cixiidae	Semonini		Betacixius		Other material	catalog:NWAFU:Hemiptera:HO223016	Hongwei Guo	1	female	adult	China		Fujian		Shaowu	Jiangshi Nature Reserve		2009-07-29		NWAFU
1344	Betacixius rinkihonis	Animalia	Arthropoda	Insecta	Hemiptera	Cixiidae	Semonini		Betacixius		Other material	catalog:NWAFU:Hemiptera:HO223017	Jiangli Tan	1	male	adult	China		Guangdong	Shaoguan		Nanling		2007-05-07		NWAFU
1345	Betacixius rinkihonis	Animalia	Arthropoda	Insecta	Hemiptera	Cixiidae	Semonini		Betacixius		Other material	catalog:NWAFU:Hemiptera:HO223018	Jiangli Tan	1	male	adult	China		Guangdong	Shaoguan		Nanling		2007-05-07		NWAFU
1346	Betacixius rinkihonis	Animalia	Arthropoda	Insecta	Hemiptera	Cixiidae	Semonini		Betacixius		Other material	catalog:NWAFU:Hemiptera:HO223019	Jiangli Tan	1	female	adult	China		Guangdong	Shaoguan		Nanling		2007-05-07		NWAFU
1347	Betacixius shirozui	Animalia	Arthropoda	Insecta	Hemiptera	Cixiidae	Semonini		Betacixius		Other material	catalog:NWAFU:Hemiptera:HO223020	Jiangli Tan	1	male	adult	China		Yunnan			Xishuangbanna Mengla		1982-04-20		NWAFU
1348	Betacixius shirozui	Animalia	Arthropoda	Insecta	Hemiptera	Cixiidae	Semonini		Betacixius		Other material	catalog:NWAFU:Hemiptera:HO223021	Sumei Wang	1	male	adult	China		Yunnan			Xishuangbanna Mengla		1982-04-20		NWAFU
1349	Betacixius shirozui	Animalia	Arthropoda	Insecta	Hemiptera	Cixiidae	Semonini		Betacixius		Other material	catalog:NWAFU:Hemiptera:HO223022	Sumei Wang	1	male	adult	China		Yunnan			Xishuangbanna Mengla		1982-04-20		NWAFU
1350	Betacixius shirozui	Animalia	Arthropoda	Insecta	Hemiptera	Cixiidae	Semonini		Betacixius		Other material	catalog:NWAFU:Hemiptera:HO223023	Sumei Wang	1	female	adult	China		Yunnan			Xishuangbanna Mengla		1982-04-20		NWAFU
1351	Betacixius sparsus	Animalia	Arthropoda	Insecta	Hemiptera	Cixiidae	Semonini		Betacixius		Other material	catalog:NWAFU:Hemiptera:HO223024	Lei Zhang	1	male	adult	China		Fujian	Longyan		Lotus Park	400m	2008-08-23		NWAFU
1352	Betacixius sparsus	Animalia	Arthropoda	Insecta	Hemiptera	Cixiidae	Semonini		Betacixius		Other material	catalog:NWAFU:Hemiptera:HO223025	Lei Zhang	1	male	adult	China		Fujian	Longyan		Lotus Park	400m	2008-08-23		NWAFU
1353	Betacixius sparsus	Animalia	Arthropoda	Insecta	Hemiptera	Cixiidae	Semonini		Betacixius		Other material	catalog:NWAFU:Hemiptera:HO223026	Lei Zhang	1	male	adult	China		Fujian	Longyan		Lotus Park	400m	2008-08-23		NWAFU
1354	Betacixius sparsus	Animalia	Arthropoda	Insecta	Hemiptera	Cixiidae	Semonini		Betacixius		Other material	catalog:NWAFU:Hemiptera:HO223027	Lei Zhang	1	female	adult	China		Fujian	Longyan		Lotus Park	400m	2008-08-23		NWAFU
1355	Betacixius sparsus	Animalia	Arthropoda	Insecta	Hemiptera	Cixiidae	Semonini		Betacixius		Other material	catalog:NWAFU:Hemiptera:HO223028	Lei Zhang	1	female	adult	China		Fujian	Longyan		Lotus Park	400m	2008-08-23		NWAFU
1356	Betacixius sparsus	Animalia	Arthropoda	Insecta	Hemiptera	Cixiidae	Semonini		Betacixius		Other material	catalog:NWAFU:Hemiptera:HO223029	Lei Zhang	1	female	adult	China		Fujian	Longyan		Lotus Park	400m	2008-08-23		NWAFU
1357	Betacixius sparsus	Animalia	Arthropoda	Insecta	Hemiptera	Cixiidae	Semonini		Betacixius		Other material	catalog:NWAFU:Hemiptera:HO223030	Lei Zhang	1	female	adult	China		Fujian	Longyan		Lotus Park	400m	2008-08-23		NWAFU
1358	Betacixius sparsus	Animalia	Arthropoda	Insecta	Hemiptera	Cixiidae	Semonini		Betacixius		Other material	catalog:NWAFU:Hemiptera:HO223031	Lei Zhang	1	female	adult	China		Fujian	Longyan		Lotus Park	400m	2008-08-23		NWAFU
1359	Betacixius sparsus	Animalia	Arthropoda	Insecta	Hemiptera	Cixiidae	Semonini		Betacixius		Other material	catalog:NWAFU:Hemiptera:HO223032	Lei Zhang	1	female	adult	China		Fujian	Longyan		Lotus Park	400m	2008-08-23		NWAFU
1360	Betacixius sparsus	Animalia	Arthropoda	Insecta	Hemiptera	Cixiidae	Semonini		Betacixius		Other material	catalog:NWAFU:Hemiptera:HO223033	Lei Zhang	1	female	adult	China		Fujian	Longyan		Lotus Park	400m	2008-08-23		NWAFU
1361	Betacixius sparsus	Animalia	Arthropoda	Insecta	Hemiptera	Cixiidae	Semonini		Betacixius		Other material	catalog:NWAFU:Hemiptera:HO223034	Fasheng Li	1	male	adult	China		Hianan			Jianfengling		1974-12-14		NWAFU
1362	Kuvera communis	Animalia	Arthropoda	Insecta	Hemiptera	Cixiidae	Semonini		Kuvera		Other material	catalog:NWAFU:Hemiptera:HO223035	Lei Zhang	1	male	adult	China		Fujian			Fengyang Mountain, Datianping	1200m	2008-08-04		NWAFU
1363	Kuvera communis	Animalia	Arthropoda	Insecta	Hemiptera	Cixiidae	Semonini		Kuvera		Other material	catalog:NWAFU:Hemiptera:HO223036	Lei Zhang	1	male	adult	China		Fujian			Fengyang Mountain, Datianping	1200m	2008-08-04		NWAFU
1364	Kuvera communis	Animalia	Arthropoda	Insecta	Hemiptera	Cixiidae	Semonini		Kuvera		Other material	catalog:NWAFU:Hemiptera:HO223037	Lei Zhang	1	female	adult	China		Fujian			Fengyang Mountain, Datianping	1200m	2008-08-04		NWAFU
1365	Kuvera flaviceps	Animalia	Arthropoda	Insecta	Hemiptera	Cixiidae	Semonini		Kuvera		Other material	catalog:NWAFU:Hemiptera:HO223038	Yani Duan	1	male	adult	China		Gansu		Wen County	Gaolou Mountain		2004-07-29		NWAFU
1366	Kuvera flaviceps	Animalia	Arthropoda	Insecta	Hemiptera	Cixiidae	Semonini		Kuvera		Other material	catalog:NWAFU:Hemiptera:HO223039	Yani Duan	1	male	adult	China		Gansu		Wen County	Gaolou Mountain		2004-07-29		NWAFU
1367	Kuvera flaviceps	Animalia	Arthropoda	Insecta	Hemiptera	Cixiidae	Semonini		Kuvera		Other material	catalog:NWAFU:Hemiptera:HO223040	Yani Duan	1	male	adult	China		Gansu		Wen County	Gaolou Mountain		2004-07-29		NWAFU
1368	Kuvera flaviceps	Animalia	Arthropoda	Insecta	Hemiptera	Cixiidae	Semonini		Kuvera		Other material	catalog:NWAFU:Hemiptera:HO223041	Yani Duan	1	male	adult	China		Gansu		Wen County	Gaolou Mountain		2004-07-29		NWAFU
1369	Kuvera flaviceps	Animalia	Arthropoda	Insecta	Hemiptera	Cixiidae	Semonini		Kuvera		Other material	catalog:NWAFU:Hemiptera:HO223042	Yani Duan	1	male	adult	China		Gansu		Wen County	Gaolou Mountain		2004-07-29		NWAFU
1370	Kuvera flaviceps	Animalia	Arthropoda	Insecta	Hemiptera	Cixiidae	Semonini		Kuvera		Other material	catalog:NWAFU:Hemiptera:HO223043	Yani Duan	1	male	adult	China		Gansu		Wen County	Gaolou Mountain		2004-07-29		NWAFU
1371	Kuvera flaviceps	Animalia	Arthropoda	Insecta	Hemiptera	Cixiidae	Semonini		Kuvera		Other material	catalog:NWAFU:Hemiptera:HO223044	Yani Duan	1	male	adult	China		Gansu		Wen County	Gaolou Mountain		2004-07-29		NWAFU
1372	Kuvera flaviceps	Animalia	Arthropoda	Insecta	Hemiptera	Cixiidae	Semonini		Kuvera		Other material	catalog:NWAFU:Hemiptera:HO223045	Yani Duan	1	male	adult	China		Gansu		Wen County	Gaolou Mountain		2004-07-29		NWAFU
1373	Kuvera flaviceps	Animalia	Arthropoda	Insecta	Hemiptera	Cixiidae	Semonini		Kuvera		Other material	catalog:NWAFU:Hemiptera:HO223046	Yani Duan	1	male	adult	China		Gansu		Wen County	Gaolou Mountain		2004-07-29		NWAFU
1374	Kuvera flaviceps	Animalia	Arthropoda	Insecta	Hemiptera	Cixiidae	Semonini		Kuvera		Other material	catalog:NWAFU:Hemiptera:HO223047	Yani Duan	1	female	adult	China		Gansu		Wen County	Gaolou Mountain		2004-07-29		NWAFU
1375	Kuvera flaviceps	Animalia	Arthropoda	Insecta	Hemiptera	Cixiidae	Semonini		Kuvera		Other material	catalog:NWAFU:Hemiptera:HO223048	Yani Duan	1	female	adult	China		Gansu		Wen County	Gaolou Mountain		2004-07-29		NWAFU
1376	Kuvera flaviceps	Animalia	Arthropoda	Insecta	Hemiptera	Cixiidae	Semonini		Kuvera		Other material	catalog:NWAFU:Hemiptera:HO223049	Yani Duan	1	female	adult	China		Gansu		Wen County	Gaolou Mountain		2004-07-29		NWAFU
1377	Kuvera flaviceps	Animalia	Arthropoda	Insecta	Hemiptera	Cixiidae	Semonini		Kuvera		Other material	catalog:NWAFU:Hemiptera:HO223050	Yani Duan	1	female	adult	China		Gansu		Wen County	Gaolou Mountain		2004-07-29		NWAFU
1378	Kuvera flaviceps	Animalia	Arthropoda	Insecta	Hemiptera	Cixiidae	Semonini		Kuvera		Other material	catalog:NWAFU:Hemiptera:HO223051	Yani Duan	1	female	adult	China		Gansu		Wen County	Gaolou Mountain		2004-07-29		NWAFU
1379	Kuvera flaviceps	Animalia	Arthropoda	Insecta	Hemiptera	Cixiidae	Semonini		Kuvera		Other material	catalog:NWAFU:Hemiptera:HO223052	Yani Duan	1	female	adult	China		Gansu		Wen County	Gaolou Mountain		2004-07-29		NWAFU
1380	Kuvera flaviceps	Animalia	Arthropoda	Insecta	Hemiptera	Cixiidae	Semonini		Kuvera		Other material	catalog:NWAFU:Hemiptera:HO223053	Yani Duan	1	female	adult	China		Gansu		Wen County	Gaolou Mountain		2004-07-29		NWAFU
1381	Kuvera flaviceps	Animalia	Arthropoda	Insecta	Hemiptera	Cixiidae	Semonini		Kuvera		Other material	catalog:NWAFU:Hemiptera:HO223054	Yani Duan	1	female	adult	China		Gansu		Wen County	Gaolou Mountain		2004-07-29		NWAFU
1382	Kuvera flaviceps	Animalia	Arthropoda	Insecta	Hemiptera	Cixiidae	Semonini		Kuvera		Other material	catalog:NWAFU:Hemiptera:HO223055	Yani Duan	1	female	adult	China		Gansu		Wen County	Gaolou Mountain		2004-07-29		NWAFU
1383	Kuvera flaviceps	Animalia	Arthropoda	Insecta	Hemiptera	Cixiidae	Semonini		Kuvera		Other material	catalog:NWAFU:Hemiptera:HO223056	Yani Duan	1	female	adult	China		Gansu		Wen County	Gaolou Mountain		2004-07-29		NWAFU
1384	Kuvera flaviceps	Animalia	Arthropoda	Insecta	Hemiptera	Cixiidae	Semonini		Kuvera		Other material	catalog:NWAFU:Hemiptera:HO223057	Yani Duan	1	female	adult	China		Gansu		Wen County	Gaolou Mountain		2004-07-29		NWAFU
1385	Kuvera hama	Animalia	Arthropoda	Insecta	Hemiptera	Cixiidae	Semonini		Kuvera		Other material	catalog:NWAFU:Hemiptera:HO223058	Zhengliang Wu & Baozhen Hua	1	male	adult	China		Jilin	Linjiang		Naozhi		1983-07-22		NWAFU
1386	Kuvera hama	Animalia	Arthropoda	Insecta	Hemiptera	Cixiidae	Semonini		Kuvera		Other material	catalog:NWAFU:Hemiptera:HO223059	Zhengliang Wu & Baozhen Hua	1	male	adult	China		Jilin	Linjiang		Naozhi		1983-07-22		NWAFU
1387	Kuvera hama	Animalia	Arthropoda	Insecta	Hemiptera	Cixiidae	Semonini		Kuvera		Other material	catalog:NWAFU:Hemiptera:HO223060	Zhengliang Wu & Baozhen Hua	1	male	adult	China		Jilin	Linjiang		Naozhi		1983-07-22		NWAFU
1388	Kuvera hama	Animalia	Arthropoda	Insecta	Hemiptera	Cixiidae	Semonini		Kuvera		Other material	catalog:NWAFU:Hemiptera:HO223061	Zhengliang Wu & Baozhen Hua	1	female	adult	China		Jilin	Linjiang		Naozhi		1983-07-22		NWAFU
1389	Kuvera hama	Animalia	Arthropoda	Insecta	Hemiptera	Cixiidae	Semonini		Kuvera		Other material	catalog:NWAFU:Hemiptera:HO223062	Zhengliang Wu & Baozhen Hua	1	female	adult	China		Jilin	Linjiang		Naozhi		1983-07-22		NWAFU
1390	Kuvera hama	Animalia	Arthropoda	Insecta	Hemiptera	Cixiidae	Semonini		Kuvera		Other material	catalog:NWAFU:Hemiptera:HO223063	Zhengliang Wu & Baozhen Hua	1	female	adult	China		Jilin	Linjiang		Naozhi		1983-07-22		NWAFU
1391	Kuvera hama	Animalia	Arthropoda	Insecta	Hemiptera	Cixiidae	Semonini		Kuvera		Other material	catalog:NWAFU:Hemiptera:HO223064	Zhengliang Wu & Baozhen Hua	1	female	adult	China		Jilin	Linjiang		Naozhi		1983-07-22		NWAFU
1392	Kuvera hama	Animalia	Arthropoda	Insecta	Hemiptera	Cixiidae	Semonini		Kuvera		Other material	catalog:NWAFU:Hemiptera:HO223065	Hongwei Guo	1	male	adult	China		Fujian			Wuyi Mountain straight pit		2009-08-04		NWAFU
1393	Kuvera hama	Animalia	Arthropoda	Insecta	Hemiptera	Cixiidae	Semonini		Kuvera		Other material	catalog:NWAFU:Hemiptera:HO223066	Hongwei Guo	1	male	adult	China		Fujian			Wuyi Mountain straight pit		2009-08-04		NWAFU
1394	Kuvera hama	Animalia	Arthropoda	Insecta	Hemiptera	Cixiidae	Semonini		Kuvera		Other material	catalog:NWAFU:Hemiptera:HO223067	Hongwei Guo	1	female	adult	China		Fujian			Wuyi Mountain straight pit		2009-08-04		NWAFU
1395	Kuvera hama	Animalia	Arthropoda	Insecta	Hemiptera	Cixiidae	Semonini		Kuvera		Other material	catalog:NWAFU:Hemiptera:HO223068	Hongwei Guo	1	female	adult	China		Fujian			Wuyi Mountain straight pit		2009-08-04		NWAFU
1396	Kuvera hama	Animalia	Arthropoda	Insecta	Hemiptera	Cixiidae	Semonini		Kuvera		Other material	catalog:NWAFU:Hemiptera:HO223069	Hongwei Guo	1	female	adult	China		Fujian			Wuyi Mountain straight pit		2009-08-04		NWAFU
1397	Kuvera hama	Animalia	Arthropoda	Insecta	Hemiptera	Cixiidae	Semonini		Kuvera		Other material	catalog:NWAFU:Hemiptera:HO223070	Hongwei Guo	1	female	adult	China		Fujian			Wuyi Mountain straight pit		2009-08-04		NWAFU
1398	Kuvera hama	Animalia	Arthropoda	Insecta	Hemiptera	Cixiidae	Semonini		Kuvera		Other material	catalog:NWAFU:Hemiptera:HO223071	Hongwei Guo	1	female	adult	China		Fujian			Wuyi Mountain straight pit		2009-08-04		NWAFU
1399	Kuvera hama	Animalia	Arthropoda	Insecta	Hemiptera	Cixiidae	Semonini		Kuvera		Other material	catalog:NWAFU:Hemiptera:HO223072	Hongwei Guo	1	female	adult	China		Fujian			Wuyi Mountain straight pit		2009-08-04		NWAFU
1400	Kuvera hama	Animalia	Arthropoda	Insecta	Hemiptera	Cixiidae	Semonini		Kuvera		Other material	catalog:NWAFU:Hemiptera:HO223073	Hongwei Guo	1	male	adult	China		Hunan			Huping Mountain		2006-07-20		NWAFU
1401	Kuvera huoditangensis	Animalia	Arthropoda	Insecta	Hemiptera	Cixiidae	Semonini		Kuvera		Other material	catalog:NWAFU:Hemiptera:HO223074	Liu Lan	1	male	adult	China		Shaanxi		Ningshan	Huoditang	1400m-1500m	1985-06-21		NWAFU
1402	Kuvera huoditangensis	Animalia	Arthropoda	Insecta	Hemiptera	Cixiidae	Semonini		Kuvera		Other material	catalog:NWAFU:Hemiptera:HO223075	Liu Lan	1	male	adult	China		Shaanxi		Ningshan	Huoditang	1500m	1985-06-15		NWAFU
1403	Kuvera kurilensis	Animalia	Arthropoda	Insecta	Hemiptera	Cixiidae	Semonini		Kuvera		Other material	catalog:NWAFU:Hemiptera:HO223076	Zai Lin	1	male	adult	China		Tibet			Motlin Green	1550m-1900m	1983-05-25		NWAFU
1404	Kuvera longwangshanensis	Animalia	Arthropoda	Insecta	Hemiptera	Cixiidae	Semonini		Kuvera		Other material	catalog:NWAFU:Hemiptera:HO223077	Wu Dai & Cong Wei	1	male	adult	China		Zhejiang	Anji		Longwang Mountain	1000m-1200m	2000/8/6-8		NWAFU
1405	Kuvera longwangshanensis	Animalia	Arthropoda	Insecta	Hemiptera	Cixiidae	Semonini		Kuvera		Other material	catalog:NWAFU:Hemiptera:HO223078	Wu Dai & Cong Wei	1	male	adult	China		Zhejiang	Anji		Longwang Mountain	1000m-1200m	2000/8/6-8		NWAFU
1406	Kuvera longwangshanensis	Animalia	Arthropoda	Insecta	Hemiptera	Cixiidae	Semonini		Kuvera		Other material	catalog:NWAFU:Hemiptera:HO223079	Wu Dai & Cong Wei	1	male	adult	China		Zhejiang	Anji		Longwang Mountain	1000m-1200m	2000/8/6-8		NWAFU
1407	Kuvera pallidula	Animalia	Arthropoda	Insecta	Hemiptera	Cixiidae	Semonini		Kuvera		Other material	catalog:NWAFU:Hemiptera:HO223080	Wu Dai & Cong Wei	1	male	adult	China		Shaaxi			Shiquan		1984-04-27		NWAFU
1408	Kuvera pallidula	Animalia	Arthropoda	Insecta	Hemiptera	Cixiidae	Semonini		Kuvera		Other material	catalog:NWAFU:Hemiptera:HO223081	Daozheng Qin	1	male	adult	China		Jilin		Antu County	Erdaobaihe Huangsongpu Forest Farm	1000m	2009-07-16		NWAFU
1409	Kuvera pallidula	Animalia	Arthropoda	Insecta	Hemiptera	Cixiidae	Semonini		Kuvera		Other material	catalog:NWAFU:Hemiptera:HO223082	Daozheng Qin	1	female	adult	China		Jilin		Antu County	Erdaobaihe Huangsongpu Forest Farm	1000m	2009-07-16		NWAFU
1410	Kuvera pallidula	Animalia	Arthropoda	Insecta	Hemiptera	Cixiidae	Semonini		Kuvera		Other material	catalog:NWAFU:Hemiptera:HO223083	Daozheng Qin	1	female	adult	China		Jilin		Antu County	Erdaobaihe Huangsongpu Forest Farm	1000m	2009-07-16		NWAFU
1411	Kuvera pallidula	Animalia	Arthropoda	Insecta	Hemiptera	Cixiidae	Semonini		Kuvera		Other material	catalog:NWAFU:Hemiptera:HO223084	Daozheng Qin	1	female	adult	China		Jilin		Antu County	Erdaobaihe Huangsongpu Forest Farm	1000m	2009-07-16		NWAFU
1412	Kuvera pallidula	Animalia	Arthropoda	Insecta	Hemiptera	Cixiidae	Semonini		Kuvera		Other material	catalog:NWAFU:Hemiptera:HO223085	Daozheng Qin	1	female	adult	China		Jilin		Antu County	Erdaobaihe Huangsongpu Forest Farm	1000m	2009-07-16		NWAFU
1413	Kuvera pallidula	Animalia	Arthropoda	Insecta	Hemiptera	Cixiidae	Semonini		Kuvera		Other material	catalog:NWAFU:Hemiptera:HO223086	Jingjie Liu	1	male	adult	China		Guangxi		Longsheng	Huaping		2017-07-29		NWAFU
1414	Kuvera pallidula	Animalia	Arthropoda	Insecta	Hemiptera	Cixiidae	Semonini		Kuvera		Other material	catalog:SEM_CAS:Hemiptera:246	Yan Feng	1	male	adult	China		Sichuan	Yaan				1982-04-05		C.A.S (SEM)
1415	Kuvera pallidula	Animalia	Arthropoda	Insecta	Hemiptera	Cixiidae	Semonini		Kuvera		Other material	catalog:SEM_CAS:Hemiptera:247	Yan Feng	1	male	adult	China		Sichuan	Yaan				1982-04-05		C.A.S (SEM)
1416	Kuvera pallidula	Animalia	Arthropoda	Insecta	Hemiptera	Cixiidae	Semonini		Kuvera		Other material	catalog:SEM_CAS:Hemiptera:248	Yan Feng	1	male	adult	China		Sichuan	Yaan				1982-04-05		C.A.S (SEM)
1417	Kuvera pallidula	Animalia	Arthropoda	Insecta	Hemiptera	Cixiidae	Semonini		Kuvera		Other material	catalog:SEM_CAS:Hemiptera:249	Yan Feng	1	male	adult	China		Sichuan	Yaan				1982-04-05		C.A.S (SEM)
1418	Kuvera semihyalina	Animalia	Arthropoda	Insecta	Hemiptera	Cixiidae	Semonini		Kuvera		Other material	catalog:NWAFU:Hemiptera:HO223087	Daozheng Qin	1	male	adult	China		Liaoning			Baling County National Balding National Nature Reserve	5400m	2009-07-24		NWAFU
1419	Kuvera semihyalina	Animalia	Arthropoda	Insecta	Hemiptera	Cixiidae	Semonini		Kuvera		Other material	catalog:NWAFU:Hemiptera:HO223088	Daozheng Qin	1	male	adult	China		Liaoning			Baling County National Balding National Nature Reserve	5400m	2009-07-24		NWAFU
1420	Kuvera semihyalina	Animalia	Arthropoda	Insecta	Hemiptera	Cixiidae	Semonini		Kuvera		Other material	catalog:NWAFU:Hemiptera:HO223089	Daozheng Qin	1	male	adult	China		Liaoning			Baling County National Balding National Nature Reserve	5400m	2009-07-24		NWAFU
1421	Kuvera semihyalina	Animalia	Arthropoda	Insecta	Hemiptera	Cixiidae	Semonini		Kuvera		Other material	catalog:NWAFU:Hemiptera:HO223090	Daozheng Qin	1	male	adult	China		Liaoning			Baling County National Balding National Nature Reserve	5400m	2009-07-24		NWAFU
1422	Kuvera semihyalina	Animalia	Arthropoda	Insecta	Hemiptera	Cixiidae	Semonini		Kuvera		Other material	catalog:NWAFU:Hemiptera:HO223091	Daozheng Qin	1	male	adult	China		Liaoning			Baling County National Balding National Nature Reserve	5400m	2009-07-24		NWAFU
1423	Kuvera semihyalina	Animalia	Arthropoda	Insecta	Hemiptera	Cixiidae	Semonini		Kuvera		Other material	catalog:NWAFU:Hemiptera:HO223092	Daozheng Qin	1	male	adult	China		Liaoning			Baling County National Balding National Nature Reserve	5400m	2009-07-24		NWAFU
1424	Kuvera semihyalina	Animalia	Arthropoda	Insecta	Hemiptera	Cixiidae	Semonini		Kuvera		Other material	catalog:NWAFU:Hemiptera:HO223093	Daozheng Qin	1	male	adult	China		Liaoning			Baling County National Balding National Nature Reserve	5400m	2009-07-24		NWAFU
1425	Kuvera semihyalina	Animalia	Arthropoda	Insecta	Hemiptera	Cixiidae	Semonini		Kuvera		Other material	catalog:NWAFU:Hemiptera:HO223094	Daozheng Qin	1	male	adult	China		Liaoning			Baling County National Balding National Nature Reserve	5400m	2009-07-24		NWAFU
1426	Kuvera semihyalina	Animalia	Arthropoda	Insecta	Hemiptera	Cixiidae	Semonini		Kuvera		Other material	catalog:NWAFU:Hemiptera:HO223095	Daozheng Qin	1	female	adult	China		Liaoning			Baling County National Balding National Nature Reserve	5400m	2009-07-24		NWAFU
1427	Kuvera semihyalina	Animalia	Arthropoda	Insecta	Hemiptera	Cixiidae	Semonini		Kuvera		Other material	catalog:NWAFU:Hemiptera:HO223096	Daozheng Qin	1	female	adult	China		Liaoning			Baling County National Balding National Nature Reserve	5400m	2009-07-24		NWAFU
1428	Kuvera semihyalina	Animalia	Arthropoda	Insecta	Hemiptera	Cixiidae	Semonini		Kuvera		Other material	catalog:NWAFU:Hemiptera:HO223097	Daozheng Qin	1	female	adult	China		Liaoning			Baling County National Balding National Nature Reserve	5400m	2009-07-24		NWAFU
1429	Kuvera semihyalina	Animalia	Arthropoda	Insecta	Hemiptera	Cixiidae	Semonini		Kuvera		Other material	catalog:NWAFU:Hemiptera:HO223098	Daozheng Qin	1	female	adult	China		Liaoning			Baling County National Balding National Nature Reserve	5400m	2009-07-24		NWAFU
1430	Kuvera semihyalina	Animalia	Arthropoda	Insecta	Hemiptera	Cixiidae	Semonini		Kuvera		Other material	catalog:NWAFU:Hemiptera:HO223099	Daozheng Qin	1	female	adult	China		Liaoning			Baling County National Balding National Nature Reserve	5400m	2009-07-24		NWAFU
1431	Kuvera semihyalina	Animalia	Arthropoda	Insecta	Hemiptera	Cixiidae	Semonini		Kuvera		Other material	catalog:NWAFU:Hemiptera:HO223100	Daozheng Qin	1	female	adult	China		Liaoning			Baling County National Balding National Nature Reserve	5400m	2009-07-24		NWAFU
1432	Kuvera semihyalina	Animalia	Arthropoda	Insecta	Hemiptera	Cixiidae	Semonini		Kuvera		Other material	catalog:NWAFU:Hemiptera:HO223101	Daozheng Qin	1	female	adult	China		Liaoning			Baling County National Balding National Nature Reserve	5400m	2009-07-24		NWAFU
1433	Kuvera semihyalina	Animalia	Arthropoda	Insecta	Hemiptera	Cixiidae	Semonini		Kuvera		Other material	catalog:NWAFU:Hemiptera:HO223102	Daozheng Qin	1	male	adult	China		Liaoning			laobalding zi national nature reserve, Huanren	5000m	2009-07-24		NWAFU
1434	Kuvera semihyalina	Animalia	Arthropoda	Insecta	Hemiptera	Cixiidae	Semonini		Kuvera		Other material	catalog:NWAFU:Hemiptera:HO223103	Daozheng Qin	1	male	adult	China		Liaoning			laobalding zi national nature reserve, Huanren	5000m	2009-07-24		NWAFU
1435	Kuvera semihyalina	Animalia	Arthropoda	Insecta	Hemiptera	Cixiidae	Semonini		Kuvera		Other material	catalog:NWAFU:Hemiptera:HO223104	Daozheng Qin	1	female	adult	China		Liaoning			laobalding zi national nature reserve, Huanren	5000m	2009-07-24		NWAFU
1436	Kuvera semihyalina	Animalia	Arthropoda	Insecta	Hemiptera	Cixiidae	Semonini		Kuvera		Other material	catalog:NWAFU:Hemiptera:HO223105	Daozheng Qin	1	female	adult	China		Liaoning			laobalding zi national nature reserve, Huanren	5000m	2009-07-24		NWAFU
1437	Kuvera semihyalina	Animalia	Arthropoda	Insecta	Hemiptera	Cixiidae	Semonini		Kuvera		Other material	catalog:NWAFU:Hemiptera:HO223106	Yao Zhou & Jinsheng Lu	1	male	adult	China		Shaanxi			Qinling		1965-08-18		NWAFU
1438	Kuvera semihyalina	Animalia	Arthropoda	Insecta	Hemiptera	Cixiidae	Semonini		Kuvera		Other material	catalog:NWAFU:Hemiptera:HO223107	Zhouhuai Tang	1	male	adult	China		Shaanxi			Shiquan		1984-04-27		NWAFU
1439	Kuvera semihyalina	Animalia	Arthropoda	Insecta	Hemiptera	Cixiidae	Semonini		Kuvera		Other material	catalog:NWAFU:Hemiptera:HO223108	Zhouhuai Tang	1	female	adult	China		Shaanxi			Shiquan		1984-04-27		NWAFU
1440	Kuvera similis	Animalia	Arthropoda	Insecta	Hemiptera	Cixiidae	Semonini		Kuvera		Other material	catalog:NWAFU:Hemiptera:HO223109	Lei Zhang	1	male	adult	China		Fujian		Meihua	Shuangche	500m	2008-08-29		NWAFU
1441	Kuvera similis	Animalia	Arthropoda	Insecta	Hemiptera	Cixiidae	Semonini		Kuvera		Other material	catalog:NWAFU:Hemiptera:HO223110	Lei Zhang	1	male	adult	China		Fujian		Meihua	Shuangche	500m	2008-08-29		NWAFU
1442	Kuvera similis	Animalia	Arthropoda	Insecta	Hemiptera	Cixiidae	Semonini		Kuvera		Other material	catalog:NWAFU:Hemiptera:HO223111	Lei Zhang	1	female	adult	China		Fujian		Meihua	Shuangche	500m	2008-08-29		NWAFU
1443	Kuvera similis	Animalia	Arthropoda	Insecta	Hemiptera	Cixiidae	Semonini		Kuvera		Other material	catalog:NWAFU:Hemiptera:HO223112	Lei Zhang	1	female	adult	China		Fujian		Meihua	Shuangche	500m	2008-08-29		NWAFU
1444	Kuvera similis	Animalia	Arthropoda	Insecta	Hemiptera	Cixiidae	Semonini		Kuvera		Other material	catalog:NWAFU:Hemiptera:HO223113	Lei Zhang	1	female	adult	China		Fujian		Meihua	Shuangche	500m	2008-08-29		NWAFU
1445	Kuvera similis	Animalia	Arthropoda	Insecta	Hemiptera	Cixiidae	Semonini		Kuvera		Other material	catalog:CAU:Hemiptera:55	Siyu Gong	1	female	adult	China		Beijing		Mentougou	Qingshui, Xiaolongmen, Linchang		2017-07-05		CAU
1446	Kuvera similis	Animalia	Arthropoda	Insecta	Hemiptera	Cixiidae	Semonini		Kuvera		Other material	catalog:CAU:Hemiptera:56	Siyu Gong	1	female	adult	China		Beijing		Mentougou	Qingshui, Xiaolongmen, Linchang		2017-07-05		CAU
1447	Kuvera similis	Animalia	Arthropoda	Insecta	Hemiptera	Cixiidae	Semonini		Kuvera		Other material	catalog:CAU:Hemiptera:57	Siyu Gong	1	female	adult	China		Beijing		Mentougou	Qingshui, Xiaolongmen, Linchang		2017-07-05		CAU
1448	Kuvera similis	Animalia	Arthropoda	Insecta	Hemiptera	Cixiidae	Semonini		Kuvera		Other material	catalog:CAU:Hemiptera:58	Siyu Gong	1	male	adult	China		Beijing		Mentougou	Qingshui, Bamuyan		2017-07-08		CAU
1449	Kuvera similis	Animalia	Arthropoda	Insecta	Hemiptera	Cixiidae	Semonini		Kuvera		Other material	catalog:CAU:Hemiptera:59	Siyu Gong	1	male	adult	China		Beijing		Mentougou	Qingshui, Bamuyan		2017-07-08		CAU
1450	Kuvera similis	Animalia	Arthropoda	Insecta	Hemiptera	Cixiidae	Semonini		Kuvera		Other material	catalog:CAU:Hemiptera:60	Siyu Gong	1	male	adult	China		Beijing		Mentougou	Qingshui, Bamuyan		2017-07-08		CAU
1451	Kuvera similis	Animalia	Arthropoda	Insecta	Hemiptera	Cixiidae	Semonini		Kuvera		Other material	catalog:CAU:Hemiptera:61	Siyu Gong	1	female	adult	China		Beijing		Mentougou	Qingshui, Bamuyan		2017-07-08		CAU
1452	Kuvera similis	Animalia	Arthropoda	Insecta	Hemiptera	Cixiidae	Semonini		Kuvera		Other material	catalog:CAU:Hemiptera:62	Siyu Gong	1	female	adult	China		Beijing		Mentougou	Qingshui, Bamuyan		2017-07-08		CAU
1453	Kuvera similis	Animalia	Arthropoda	Insecta	Hemiptera	Cixiidae	Semonini		Kuvera		Other material	catalog:CAU:Hemiptera:63	Siyu Gong	1	female	adult	China		Beijing		Mentougou	Qingshui, Bamuyan		2017-07-08		CAU
1454	Kuvera similis	Animalia	Arthropoda	Insecta	Hemiptera	Cixiidae	Semonini		Kuvera		Other material	catalog:CAU:Hemiptera:64	Siyu Gong	1	female	adult	China		Beijing		Mentougou	Qingshui, Bamuyan		2017-07-08		CAU
1455	Kuvera similis	Animalia	Arthropoda	Insecta	Hemiptera	Cixiidae	Semonini		Kuvera		Other material	catalog:CAU:Hemiptera:65	Siyu Gong	1	male	adult	China		Beijing		Mentougou	Qingshui, Huanglongtuo		2017-07-21		CAU
1456	Kuvera similis	Animalia	Arthropoda	Insecta	Hemiptera	Cixiidae	Semonini		Kuvera		Other material	catalog:CAU:Hemiptera:66	Siyu Gong	1	male	adult	China		Beijing		Mentougou	Qingshui, Huanglongtuo		2017-07-21		CAU
1457	Kuvera similis	Animalia	Arthropoda	Insecta	Hemiptera	Cixiidae	Semonini		Kuvera		Other material	catalog:CAU:Hemiptera:67	Siyu Gong	1	female	adult	China		Beijing		Mentougou	Qingshui, Huanglongtuo		2017-07-21		CAU
1458	Kuvera similis	Animalia	Arthropoda	Insecta	Hemiptera	Cixiidae	Semonini		Kuvera		Other material	catalog:CAU:Hemiptera:68	Siyu Gong	1	female	adult	China		Beijing		Mentougou	Qingshui, Huanglongtuo		2017-07-21		CAU
1459	Kuvera similis	Animalia	Arthropoda	Insecta	Hemiptera	Cixiidae	Semonini		Kuvera		Other material	catalog:CAU:Hemiptera:69	Siyu Gong	1	female	adult	China		Beijing		Mentougou	Qingshui, Huanglongtuo		2017-07-21		CAU
1460	Kuvera similis	Animalia	Arthropoda	Insecta	Hemiptera	Cixiidae	Semonini		Kuvera		Other material	catalog:CAU:Hemiptera:70	Siyu Gong	1	female	adult	China		Beijing		Mentougou	Qingshui, Huanglongtuo		2017-07-21		CAU
1461	Kuvera similis	Animalia	Arthropoda	Insecta	Hemiptera	Cixiidae	Semonini		Kuvera		Other material	catalog:CAU:Hemiptera:71	Siyu Gong	1	male	adult	China		Beijing		Mentougou	Qingshui, Yanjiatai		2017-07-16		CAU
1462	Kuvera similis	Animalia	Arthropoda	Insecta	Hemiptera	Cixiidae	Semonini		Kuvera		Other material	catalog:CAU:Hemiptera:72	Siyu Gong	1	male	adult	China		Beijing		Mentougou	Qingshui, Yanjiatai		2017-07-16		CAU
1463	Kuvera similis	Animalia	Arthropoda	Insecta	Hemiptera	Cixiidae	Semonini		Kuvera		Other material	catalog:CAU:Hemiptera:73	Siyu Gong	1	male	adult	China		Beijing		Mentougou	Qingshui, Yanjiatai		2017-07-16		CAU
1464	Kuvera similis	Animalia	Arthropoda	Insecta	Hemiptera	Cixiidae	Semonini		Kuvera		Other material	catalog:CAU:Hemiptera:74	Siyu Gong	1	male	adult	China		Beijing		Mentougou	Qingshui, Yanjiatai		2017-07-16		CAU
1465	Kuvera similis	Animalia	Arthropoda	Insecta	Hemiptera	Cixiidae	Semonini		Kuvera		Other material	catalog:CAU:Hemiptera:75	Siyu Gong	1	male	adult	China		Beijing		Mentougou	Qingshui, Yanjiatai		2017-07-16		CAU
1466	Kuvera similis	Animalia	Arthropoda	Insecta	Hemiptera	Cixiidae	Semonini		Kuvera		Other material	catalog:CAU:Hemiptera:76	Siyu Gong	1	male	adult	China		Beijing		Mentougou	Qingshui, Yanjiatai		2017-07-16		CAU
1467	Kuvera similis	Animalia	Arthropoda	Insecta	Hemiptera	Cixiidae	Semonini		Kuvera		Other material	catalog:CAU:Hemiptera:77	Siyu Gong	1	male	adult	China		Beijing		Mentougou	Qingshui, Yanjiatai		2017-07-16		CAU
1468	Kuvera similis	Animalia	Arthropoda	Insecta	Hemiptera	Cixiidae	Semonini		Kuvera		Other material	catalog:CAU:Hemiptera:78	Siyu Gong	1	male	adult	China		Beijing		Mentougou	Qingshui, Yanjiatai		2017-07-16		CAU
1469	Kuvera similis	Animalia	Arthropoda	Insecta	Hemiptera	Cixiidae	Semonini		Kuvera		Other material	catalog:CAU:Hemiptera:79	Siyu Gong	1	male	adult	China		Beijing		Mentougou	Qingshui, Yanjiatai		2017-07-16		CAU
1470	Kuvera similis	Animalia	Arthropoda	Insecta	Hemiptera	Cixiidae	Semonini		Kuvera		Other material	catalog:CAU:Hemiptera:80	Siyu Gong	1	male	adult	China		Beijing		Mentougou	Qingshui, Yanjiatai		2017-07-16		CAU
1471	Kuvera similis	Animalia	Arthropoda	Insecta	Hemiptera	Cixiidae	Semonini		Kuvera		Other material	catalog:CAU:Hemiptera:81	Siyu Gong	1	male	adult	China		Beijing		Mentougou	Qingshui, Yanjiatai		2017-07-16		CAU
1472	Kuvera similis	Animalia	Arthropoda	Insecta	Hemiptera	Cixiidae	Semonini		Kuvera		Other material	catalog:CAU:Hemiptera:82	Siyu Gong	1	male	adult	China		Beijing		Mentougou	Qingshui, Yanjiatai		2017-07-16		CAU
1473	Kuvera similis	Animalia	Arthropoda	Insecta	Hemiptera	Cixiidae	Semonini		Kuvera		Other material	catalog:CAU:Hemiptera:83	Siyu Gong	1	male	adult	China		Beijing		Mentougou	Qingshui, Yanjiatai		2017-07-16		CAU
1474	Kuvera similis	Animalia	Arthropoda	Insecta	Hemiptera	Cixiidae	Semonini		Kuvera		Other material	catalog:CAU:Hemiptera:84	Siyu Gong	1	male	adult	China		Beijing		Mentougou	Qingshui, Yanjiatai		2017-07-16		CAU
1475	Kuvera similis	Animalia	Arthropoda	Insecta	Hemiptera	Cixiidae	Semonini		Kuvera		Other material	catalog:CAU:Hemiptera:85	Siyu Gong	1	male	adult	China		Beijing		Mentougou	Qingshui, Yanjiatai		2017-07-16		CAU
1476	Kuvera similis	Animalia	Arthropoda	Insecta	Hemiptera	Cixiidae	Semonini		Kuvera		Other material	catalog:CAU:Hemiptera:86	Siyu Gong	1	male	adult	China		Beijing		Mentougou	Qingshui, Yanjiatai		2017-07-16		CAU
1477	Kuvera similis	Animalia	Arthropoda	Insecta	Hemiptera	Cixiidae	Semonini		Kuvera		Other material	catalog:CAU:Hemiptera:87	Siyu Gong	1	male	adult	China		Beijing		Mentougou	Qingshui, Yanjiatai		2017-07-16		CAU
1478	Kuvera similis	Animalia	Arthropoda	Insecta	Hemiptera	Cixiidae	Semonini		Kuvera		Other material	catalog:CAU:Hemiptera:88	Siyu Gong	1	female	adult	China		Beijing		Mentougou	Qingshui, Yanjiatai		2017-07-16		CAU
1479	Kuvera similis	Animalia	Arthropoda	Insecta	Hemiptera	Cixiidae	Semonini		Kuvera		Other material	catalog:CAU:Hemiptera:89	Siyu Gong	1	female	adult	China		Beijing		Mentougou	Qingshui, Yanjiatai		2017-07-16		CAU
1480	Kuvera similis	Animalia	Arthropoda	Insecta	Hemiptera	Cixiidae	Semonini		Kuvera		Other material	catalog:CAU:Hemiptera:90	Siyu Gong	1	female	adult	China		Beijing		Mentougou	Qingshui, Yanjiatai		2017-07-16		CAU
1481	Kuvera similis	Animalia	Arthropoda	Insecta	Hemiptera	Cixiidae	Semonini		Kuvera		Other material	catalog:CAU:Hemiptera:91	Siyu Gong	1	female	adult	China		Beijing		Mentougou	Qingshui, Yanjiatai		2017-07-16		CAU
1482	Kuvera similis	Animalia	Arthropoda	Insecta	Hemiptera	Cixiidae	Semonini		Kuvera		Other material	catalog:CAU:Hemiptera:92	Siyu Gong	1	female	adult	China		Beijing		Mentougou	Qingshui, Yanjiatai		2017-07-16		CAU
1483	Kuvera similis	Animalia	Arthropoda	Insecta	Hemiptera	Cixiidae	Semonini		Kuvera		Other material	catalog:CAU:Hemiptera:93	Siyu Gong	1	female	adult	China		Beijing		Mentougou	Qingshui, Yanjiatai		2017-07-16		CAU
1484	Kuvera similis	Animalia	Arthropoda	Insecta	Hemiptera	Cixiidae	Semonini		Kuvera		Other material	catalog:CAU:Hemiptera:94	Siyu Gong	1	female	adult	China		Beijing		Mentougou	Qingshui, Yanjiatai		2017-07-16		CAU
1485	Kuvera similis	Animalia	Arthropoda	Insecta	Hemiptera	Cixiidae	Semonini		Kuvera		Other material	catalog:CAU:Hemiptera:95	Siyu Gong	1	female	adult	China		Beijing		Mentougou	Qingshui, Yanjiatai		2017-07-16		CAU
1486	Kuvera similis	Animalia	Arthropoda	Insecta	Hemiptera	Cixiidae	Semonini		Kuvera		Other material	catalog:CAU:Hemiptera:96	Siyu Gong	1	female	adult	China		Beijing		Mentougou	Qingshui, Yanjiatai		2017-07-16		CAU
1487	Kuvera similis	Animalia	Arthropoda	Insecta	Hemiptera	Cixiidae	Semonini		Kuvera		Other material	catalog:CAU:Hemiptera:97	Siyu Gong	1	female	adult	China		Beijing		Mentougou	Qingshui, Yanjiatai		2017-07-16		CAU
1488	Kuvera similis	Animalia	Arthropoda	Insecta	Hemiptera	Cixiidae	Semonini		Kuvera		Other material	catalog:CAU:Hemiptera:98	Siyu Gong	1	female	adult	China		Beijing		Mentougou	Qingshui, Yanjiatai		2017-07-16		CAU
1489	Kuvera similis	Animalia	Arthropoda	Insecta	Hemiptera	Cixiidae	Semonini		Kuvera		Other material	catalog:CAU:Hemiptera:99	Siyu Gong	1	female	adult	China		Beijing		Mentougou	Qingshui, Yanjiatai		2017-07-16		CAU
1490	Kuvera similis	Animalia	Arthropoda	Insecta	Hemiptera	Cixiidae	Semonini		Kuvera		Other material	catalog:CAU:Hemiptera:100	Siyu Gong	1	female	adult	China		Beijing		Mentougou	Qingshui, Yanjiatai		2017-07-16		CAU
1491	Kuvera similis	Animalia	Arthropoda	Insecta	Hemiptera	Cixiidae	Semonini		Kuvera		Other material	catalog:CAU:Hemiptera:101	Siyu Gong	1	female	adult	China		Beijing		Mentougou	Qingshui, Yanjiatai		2017-07-16		CAU
1492	Kuvera similis	Animalia	Arthropoda	Insecta	Hemiptera	Cixiidae	Semonini		Kuvera		Other material	catalog:CAU:Hemiptera:102	Siyu Gong	1	female	adult	China		Beijing		Mentougou	Qingshui, Yanjiatai		2017-07-16		CAU
1493	Kuvera similis	Animalia	Arthropoda	Insecta	Hemiptera	Cixiidae	Semonini		Kuvera		Other material	catalog:CAU:Hemiptera:103	Siyu Gong	1	female	adult	China		Beijing		Mentougou	Qingshui, Yanjiatai		2017-07-16		CAU
1494	Kuvera similis	Animalia	Arthropoda	Insecta	Hemiptera	Cixiidae	Semonini		Kuvera		Other material	catalog:CAU:Hemiptera:104	Siyu Gong	1	female	adult	China		Beijing		Mentougou	Qingshui, Xiaolongmen, Linchang		2017-07-05		CAU
1495	Kuvera similis	Animalia	Arthropoda	Insecta	Hemiptera	Cixiidae	Semonini		Kuvera		Other material	catalog:CAU:Hemiptera:105	Siyu Gong	1	female	adult	China		Beijing		Mentougou	Qingshui, Xiaolongmen, Linchang		2017-07-05		CAU
1496	Kuvera similis	Animalia	Arthropoda	Insecta	Hemiptera	Cixiidae	Semonini		Kuvera		Other material	catalog:CAU:Hemiptera:106	Siyu Gong	1	female	adult	China		Beijing		Mentougou	Qingshui, Xiaolongmen, Linchang		2017-07-05		CAU
1497	Kuvera similis	Animalia	Arthropoda	Insecta	Hemiptera	Cixiidae	Semonini		Kuvera		Other material	catalog:CAU:Hemiptera:107	Siyu Gong	1	male	adult	China		Beijing		Mentougou	Qingshui, Erdi Mountain, Guchengcheng		2017-07-06		CAU
1498	Kuvera similis	Animalia	Arthropoda	Insecta	Hemiptera	Cixiidae	Semonini		Kuvera		Other material	catalog:CAU:Hemiptera:108	Siyu Gong	1	male	adult	China		Beijing		Mentougou	Qingshui, Erdi Mountain, Guchengcheng		2017-07-06		CAU
1499	Kuvera similis	Animalia	Arthropoda	Insecta	Hemiptera	Cixiidae	Semonini		Kuvera		Other material	catalog:CAU:Hemiptera:109	Siyu Gong	1	female	adult	China		Beijing		Mentougou	Qingshui, Erdi Mountain, Guchengcheng		2017-07-06		CAU
1500	Kuvera similis	Animalia	Arthropoda	Insecta	Hemiptera	Cixiidae	Semonini		Kuvera		Other material	catalog:CAU:Hemiptera:110	Siyu Gong	1	male	adult	China		Beijing		Mentougou	Qingshui, Baiihua Mountain		2017-07-08		CAU
1501	Kuvera similis	Animalia	Arthropoda	Insecta	Hemiptera	Cixiidae	Semonini		Kuvera		Other material	catalog:CAU:Hemiptera:111	Siyu Gong	1	male	adult	China		Beijing		Mentougou	Qingshui, Baiihua Mountain		2017-07-08		CAU
1502	Kuvera similis	Animalia	Arthropoda	Insecta	Hemiptera	Cixiidae	Semonini		Kuvera		Other material	catalog:CAU:Hemiptera:112	Siyu Gong	1	female	adult	China		Beijing		Mentougou	Qingshui, Baiihua Mountain		2017-07-08		CAU
1503	Kuvera similis	Animalia	Arthropoda	Insecta	Hemiptera	Cixiidae	Semonini		Kuvera		Other material	catalog:CAU:Hemiptera:113	Siyu Gong	1	female	adult	China		Beijing		Mentougou	Qingshui, Baiihua Mountain		2017-07-08		CAU
1504	Kuvera similis	Animalia	Arthropoda	Insecta	Hemiptera	Cixiidae	Semonini		Kuvera		Other material	catalog:CAU:Hemiptera:114	Siyu Gong	1	female	adult	China		Beijing		Mentougou	Qingshui, Baiihua Mountain		2017-07-08		CAU
1505	Kuvera similis	Animalia	Arthropoda	Insecta	Hemiptera	Cixiidae	Semonini		Kuvera		Other material	catalog:CAU:Hemiptera:115	Siyu Gong	1	male	adult	China		Beijing		Mentougou	Qingshui, Longmenjian		2017-07-10		CAU
1506	Kuvera similis	Animalia	Arthropoda	Insecta	Hemiptera	Cixiidae	Semonini		Kuvera		Other material	catalog:CAU:Hemiptera:116	Siyu Gong	1	male	adult	China		Beijing		Mentougou	Qingshui, Longmenjian		2017-07-10		CAU
1507	Kuvera similis	Animalia	Arthropoda	Insecta	Hemiptera	Cixiidae	Semonini		Kuvera		Other material	catalog:CAU:Hemiptera:117	Siyu Gong	1	male	adult	China		Beijing		Mentougou	Qingshui, Longmenjian		2017-07-10		CAU
1508	Kuvera similis	Animalia	Arthropoda	Insecta	Hemiptera	Cixiidae	Semonini		Kuvera		Other material	catalog:CAU:Hemiptera:118	Siyu Gong	1	male	adult	China		Beijing		Mentougou	Qingshui, Zhangjiapu		2017-07-11		CAU
1509	Kuvera similis	Animalia	Arthropoda	Insecta	Hemiptera	Cixiidae	Semonini		Kuvera		Other material	catalog:CAU:Hemiptera:119	Siyu Gong	1	female	adult	China		Beijing		Mentougou	Qingshui, Zhangjiapu		2017-07-11		CAU
1510	Kuvera similis	Animalia	Arthropoda	Insecta	Hemiptera	Cixiidae	Semonini		Kuvera		Other material	catalog:CAU:Hemiptera:120	Siyu Gong	1	female	adult	China		Beijing		Mentougou	Qingshui, Zhangjiapu		2017-07-11		CAU
1511	Kuvera similis	Animalia	Arthropoda	Insecta	Hemiptera	Cixiidae	Semonini		Kuvera		Other material	catalog:CAU:Hemiptera:121	Siyu Gong	1	female	adult	China		Beijing		Mentougou	Qingshui, Zhangjiapu		2017-07-11		CAU
1512	Kuvera similis	Animalia	Arthropoda	Insecta	Hemiptera	Cixiidae	Semonini		Kuvera		Other material	catalog:CAU:Hemiptera:122	Siyu Gong	1	female	adult	China		Beijing		Mentougou	Qingshui, Zhangjiapu		2017-07-11		CAU
1513	Kuvera similis	Animalia	Arthropoda	Insecta	Hemiptera	Cixiidae	Semonini		Kuvera		Other material	catalog:CAU:Hemiptera:123	Siyu Gong	1	female	adult	China		Beijing		Mentougou	Qingshui, Zhangjiapu		2017-07-11		CAU
1514	Kuvera similis	Animalia	Arthropoda	Insecta	Hemiptera	Cixiidae	Semonini		Kuvera		Other material	catalog:CAU:Hemiptera:124	Siyu Gong	1	male	adult	China		Beijing		Mentougou	Qingshui, Longmenxia		2017-07-15		CAU
1515	Kuvera similis	Animalia	Arthropoda	Insecta	Hemiptera	Cixiidae	Semonini		Kuvera		Other material	catalog:CAU:Hemiptera:125	Siyu Gong	1	male	adult	China		Beijing		Mentougou	Qingshui, Longmenxia		2017-07-15		CAU
1516	Kuvera similis	Animalia	Arthropoda	Insecta	Hemiptera	Cixiidae	Semonini		Kuvera		Other material	catalog:CAU:Hemiptera:126	Siyu Gong	1	male	adult	China		Beijing		Mentougou	Qingshui, Longmenxia		2017-07-15		CAU
1517	Kuvera similis	Animalia	Arthropoda	Insecta	Hemiptera	Cixiidae	Semonini		Kuvera		Other material	catalog:CAU:Hemiptera:127	Siyu Gong	1	female	adult	China		Beijing		Mentougou	Qingshui, Longmenxia		2017-07-15		CAU
1518	Kuvera taiwana	Animalia	Arthropoda	Insecta	Hemiptera	Cixiidae	Semonini		Kuvera		Other material	catalog:NWAFU:Hemiptera:HO223114	Jiufeng Wei & Tiantao Zhang	1	male	adult	China		Zhejiang			Fengyang Mountain, Xiaoyang Lake		2007-07-30		NWAFU
1519	Kuvera taiwana	Animalia	Arthropoda	Insecta	Hemiptera	Cixiidae	Semonini		Kuvera		Other material	catalog:NWAFU:Hemiptera:HO223115	Jiufeng Wei & Tiantao Zhang	1	male	adult	China		Zhejiang			Fengyang Mountain, Xiaoyang Lake		2007-07-30		NWAFU
1520	Kuvera taiwana	Animalia	Arthropoda	Insecta	Hemiptera	Cixiidae	Semonini		Kuvera		Other material	catalog:NWAFU:Hemiptera:HO223116	Jiufeng Wei & Tiantao Zhang	1	female	adult	China		Zhejiang			Fengyang Mountain, Xiaoyang Lake		2007-07-30		NWAFU
1521	Kuvera taiwana	Animalia	Arthropoda	Insecta	Hemiptera	Cixiidae	Semonini		Kuvera		Other material	catalog:NWAFU:Hemiptera:HO223117	Jiufeng Wei & Tiantao Zhang	1	female	adult	China		Zhejiang			Fengyang Mountain, Xiaoyang Lake		2007-07-30		NWAFU
1522	Kuvera taiwana	Animalia	Arthropoda	Insecta	Hemiptera	Cixiidae	Semonini		Kuvera		Other material	catalog:NWAFU:Hemiptera:HO223118	Jiufeng Wei & Tiantao Zhang	1	female	adult	China		Zhejiang			Fengyang Mountain, Xiaoyang Lake		2007-07-30		NWAFU
1523	Kuvera taiwana	Animalia	Arthropoda	Insecta	Hemiptera	Cixiidae	Semonini		Kuvera		Other material	catalog:NWAFU:Hemiptera:HO223119	Qiulei Men	1	male	adult	China		Hainan			Yinggeling, Maoxing Village	240m	2008-04-01		NWAFU
1524	Kuvera taiwana	Animalia	Arthropoda	Insecta	Hemiptera	Cixiidae	Semonini		Kuvera		Other material	catalog:NWAFU:Hemiptera:HO223120	Qiulei Men	1	male	adult	China		Hainan			Yinggeling, Maoxing Village	240m	2008-04-01		NWAFU
1525	Kuvera taiwana	Animalia	Arthropoda	Insecta	Hemiptera	Cixiidae	Semonini		Kuvera		Other material	catalog:NWAFU:Hemiptera:HO223121	Qiulei Men	1	female	adult	China		Hainan			Yinggeling, Maoxing Village	240m	2008-04-01		NWAFU
1526	Kuvera taiwana	Animalia	Arthropoda	Insecta	Hemiptera	Cixiidae	Semonini		Kuvera		Other material	catalog:NWAFU:Hemiptera:HO223122	Qiulei Men	1	female	adult	China		Hainan			Yinggeling, Maoxing Village	240m	2008-04-01		NWAFU
1527	Kuvera taiwana	Animalia	Arthropoda	Insecta	Hemiptera	Cixiidae	Semonini		Kuvera		Other material	catalog:NWAFU:Hemiptera:HO223123	Qiulei Men	1	female	adult	China		Hainan			Yinggeling, Maoxing Village	240m	2008-04-01		NWAFU
1528	Kuvera taiwana	Animalia	Arthropoda	Insecta	Hemiptera	Cixiidae	Semonini		Kuvera		Other material	catalog:NWAFU:Hemiptera:HO223124	Wenxuan Bi	1	male	adult	China		Tibet		Yadong	Xiayadong		2010/7/7-12		NWAFU
1529	Kuvera taiwana	Animalia	Arthropoda	Insecta	Hemiptera	Cixiidae	Semonini		Kuvera		Other material	catalog:NWAFU:Hemiptera:HO223125	Wenxuan Bi	1	male	adult	China		Tibet		Yadong	Xiayadong		2010/7/7-12		NWAFU
1530	Kuvera taiwana	Animalia	Arthropoda	Insecta	Hemiptera	Cixiidae	Semonini		Kuvera		Other material	catalog:NWAFU:Hemiptera:HO223126	Wenxuan Bi	1	male	adult	China		Tibet		Yadong	Xiayadong		2010/7/7-12		NWAFU
1531	Kuvera taiwana	Animalia	Arthropoda	Insecta	Hemiptera	Cixiidae	Semonini		Kuvera		Other material	catalog:NWAFU:Hemiptera:HO223127	Wenxuan Bi	1	male	adult	China		Tibet		Yadong	Xiayadong		2010/7/7-12		NWAFU
1532	Kuvera taiwana	Animalia	Arthropoda	Insecta	Hemiptera	Cixiidae	Semonini		Kuvera		Other material	catalog:NWAFU:Hemiptera:HO223128	Wenxuan Bi	1	male	adult	China		Tibet		Yadong	Xiayadong		2010/7/7-12		NWAFU
1533	Kuvera taiwana	Animalia	Arthropoda	Insecta	Hemiptera	Cixiidae	Semonini		Kuvera		Other material	catalog:NWAFU:Hemiptera:HO223129	Wenxuan Bi	1	male	adult	China		Tibet		Yadong	Xiayadong		2010/7/7-12		NWAFU
1534	Kuvera taiwana	Animalia	Arthropoda	Insecta	Hemiptera	Cixiidae	Semonini		Kuvera		Other material	catalog:NWAFU:Hemiptera:HO223130	Wenxuan Bi	1	male	adult	China		Tibet		Yadong	Xiayadong		2010/7/7-12		NWAFU
1535	Kuvera taiwana	Animalia	Arthropoda	Insecta	Hemiptera	Cixiidae	Semonini		Kuvera		Other material	catalog:NWAFU:Hemiptera:HO223131	Wenxuan Bi	1	male	adult	China		Tibet		Yadong	Xiayadong		2010/7/7-12		NWAFU
1536	Kuvera taiwana	Animalia	Arthropoda	Insecta	Hemiptera	Cixiidae	Semonini		Kuvera		Other material	catalog:NWAFU:Hemiptera:HO223132	Wenxuan Bi	1	male	adult	China		Tibet		Yadong	Xiayadong		2010/7/7-12		NWAFU
1537	Kuvera taiwana	Animalia	Arthropoda	Insecta	Hemiptera	Cixiidae	Semonini		Kuvera		Other material	catalog:NWAFU:Hemiptera:HO223133	Wenxuan Bi	1	male	adult	China		Tibet		Yadong	Xiayadong		2010/7/7-12		NWAFU
1538	Kuvera taiwana	Animalia	Arthropoda	Insecta	Hemiptera	Cixiidae	Semonini		Kuvera		Other material	catalog:NWAFU:Hemiptera:HO223134	Wenxuan Bi	1	male	adult	China		Tibet		Yadong	Xiayadong		2010/7/7-12		NWAFU
1539	Kuvera taiwana	Animalia	Arthropoda	Insecta	Hemiptera	Cixiidae	Semonini		Kuvera		Other material	catalog:NWAFU:Hemiptera:HO223135	Wenxuan Bi	1	male	adult	China		Tibet		Yadong	Xiayadong		2010/7/7-12		NWAFU
1540	Kuvera taiwana	Animalia	Arthropoda	Insecta	Hemiptera	Cixiidae	Semonini		Kuvera		Other material	catalog:NWAFU:Hemiptera:HO223136	Wenxuan Bi	1	male	adult	China		Tibet		Yadong	Xiayadong		2010/7/7-12		NWAFU
1541	Kuvera taiwana	Animalia	Arthropoda	Insecta	Hemiptera	Cixiidae	Semonini		Kuvera		Other material	catalog:NWAFU:Hemiptera:HO223137	Wenxuan Bi	1	male	adult	China		Tibet		Yadong	Xiayadong		2010/7/7-12		NWAFU
1542	Kuvera taiwana	Animalia	Arthropoda	Insecta	Hemiptera	Cixiidae	Semonini		Kuvera		Other material	catalog:NWAFU:Hemiptera:HO223138	Wenxuan Bi	1	male	adult	China		Tibet		Yadong	Xiayadong		2010/7/7-12		NWAFU
1543	Kuvera taiwana	Animalia	Arthropoda	Insecta	Hemiptera	Cixiidae	Semonini		Kuvera		Other material	catalog:NWAFU:Hemiptera:HO223139	Wenxuan Bi	1	male	adult	China		Tibet		Yadong	Xiayadong		2010/7/7-12		NWAFU
1544	Kuvera taiwana	Animalia	Arthropoda	Insecta	Hemiptera	Cixiidae	Semonini		Kuvera		Other material	catalog:NWAFU:Hemiptera:HO223140	Wenxuan Bi	1	female	adult	China		Tibet		Yadong	Xiayadong		2010/7/7-12		NWAFU
1545	Kuvera taiwana	Animalia	Arthropoda	Insecta	Hemiptera	Cixiidae	Semonini		Kuvera		Other material	catalog:NWAFU:Hemiptera:HO223141	Wenxuan Bi	1	female	adult	China		Tibet		Yadong	Xiayadong		2010/7/7-12		NWAFU
1546	Kuvera taiwana	Animalia	Arthropoda	Insecta	Hemiptera	Cixiidae	Semonini		Kuvera		Other material	catalog:NWAFU:Hemiptera:HO223142	Wenxuan Bi	1	female	adult	China		Tibet		Yadong	Xiayadong		2010/7/7-12		NWAFU
1547	Kuvera taiwana	Animalia	Arthropoda	Insecta	Hemiptera	Cixiidae	Semonini		Kuvera		Other material	catalog:NWAFU:Hemiptera:HO223143	Wenxuan Bi	1	female	adult	China		Tibet		Yadong	Xiayadong		2010/7/7-12		NWAFU
1548	Kuvera taiwana	Animalia	Arthropoda	Insecta	Hemiptera	Cixiidae	Semonini		Kuvera		Other material	catalog:NWAFU:Hemiptera:HO223144	Wenxuan Bi	1	female	adult	China		Tibet		Yadong	Xiayadong		2010/7/7-12		NWAFU
1549	Kuvera taiwana	Animalia	Arthropoda	Insecta	Hemiptera	Cixiidae	Semonini		Kuvera		Other material	catalog:NWAFU:Hemiptera:HO223145	Wenxuan Bi	1	female	adult	China		Tibet		Yadong	Xiayadong		2010/7/7-12		NWAFU
1550	Kuvera taiwana	Animalia	Arthropoda	Insecta	Hemiptera	Cixiidae	Semonini		Kuvera		Other material	catalog:NWAFU:Hemiptera:HO223146	Wenxuan Bi	1	female	adult	China		Tibet		Yadong	Xiayadong		2010/7/7-12		NWAFU
1551	Kuvera taiwana	Animalia	Arthropoda	Insecta	Hemiptera	Cixiidae	Semonini		Kuvera		Other material	catalog:NWAFU:Hemiptera:HO223147	Wenxuan Bi	1	female	adult	China		Tibet		Yadong	Xiayadong		2010/7/7-12		NWAFU
1552	Kuvera taiwana	Animalia	Arthropoda	Insecta	Hemiptera	Cixiidae	Semonini		Kuvera		Other material	catalog:NWAFU:Hemiptera:HO223148	Wenxuan Bi	1	female	adult	China		Tibet		Yadong	Xiayadong		2010/7/7-12		NWAFU
1553	Kuvera taiwana	Animalia	Arthropoda	Insecta	Hemiptera	Cixiidae	Semonini		Kuvera		Other material	catalog:NWAFU:Hemiptera:HO223149	Wenxuan Bi	1	female	adult	China		Tibet		Yadong	Xiayadong		2010/7/7-12		NWAFU
1554	Kuvera taiwana	Animalia	Arthropoda	Insecta	Hemiptera	Cixiidae	Semonini		Kuvera		Other material	catalog:NWAFU:Hemiptera:HO223150	Wenxuan Bi	1	female	adult	China		Tibet		Yadong	Xiayadong		2010/7/7-12		NWAFU
1555	Kuvera taiwana	Animalia	Arthropoda	Insecta	Hemiptera	Cixiidae	Semonini		Kuvera		Other material	catalog:NWAFU:Hemiptera:HO223151	Wenxuan Bi	1	female	adult	China		Tibet		Yadong	Xiayadong		2010/7/7-12		NWAFU
1556	Kuvera taiwana	Animalia	Arthropoda	Insecta	Hemiptera	Cixiidae	Semonini		Kuvera		Other material	catalog:NWAFU:Hemiptera:HO223152	Wenxuan Bi	1	female	adult	China		Tibet		Yadong	Xiayadong		2010/7/7-12		NWAFU
1557	Kuvera taiwana	Animalia	Arthropoda	Insecta	Hemiptera	Cixiidae	Semonini		Kuvera		Other material	catalog:NWAFU:Hemiptera:HO223153	Wenxuan Bi	1	female	adult	China		Tibet		Yadong	Xiayadong		2010/7/7-12		NWAFU
1558	Kuvera taiwana	Animalia	Arthropoda	Insecta	Hemiptera	Cixiidae	Semonini		Kuvera		Other material	catalog:NWAFU:Hemiptera:HO223154	Wenxuan Bi	1	female	adult	China		Tibet		Yadong	Xiayadong		2010/7/7-12		NWAFU
1559	Kuvera taiwana	Animalia	Arthropoda	Insecta	Hemiptera	Cixiidae	Semonini		Kuvera		Other material	catalog:NWAFU:Hemiptera:HO223155	Wenxuan Bi	1	female	adult	China		Tibet		Yadong	Xiayadong		2010/7/7-12		NWAFU
1560	Kuvera taiwana	Animalia	Arthropoda	Insecta	Hemiptera	Cixiidae	Semonini		Kuvera		Other material	catalog:NWAFU:Hemiptera:HO223156	Wenxuan Bi	1	female	adult	China		Tibet		Yadong	Xiayadong		2010/7/7-12		NWAFU
1561	Kuvera taiwana	Animalia	Arthropoda	Insecta	Hemiptera	Cixiidae	Semonini		Kuvera		Other material	catalog:NWAFU:Hemiptera:HO223157	Wenxuan Bi	1	female	adult	China		Tibet		Yadong	Xiayadong		2010/7/7-12		NWAFU
1562	Kuvera taiwana	Animalia	Arthropoda	Insecta	Hemiptera	Cixiidae	Semonini		Kuvera		Other material	catalog:SEM_CAS:Hemiptera:250	Gentao Jin	1	male	adult	China		Shaanxi		Huayin	Huayang	1500m	1978-08-24		C.A.S (SEM)
1563	Kuvera taiwana	Animalia	Arthropoda	Insecta	Hemiptera	Cixiidae	Semonini		Kuvera		Other material	catalog:SEM_CAS:Hemiptera:251	Gentao Jin	1	male	adult	China		Shaanxi		Huayin	Huayang	1500m	1978-08-24		C.A.S (SEM)
1564	Kuvera taiwana	Animalia	Arthropoda	Insecta	Hemiptera	Cixiidae	Semonini		Kuvera		Other material	catalog:SEM_CAS:Hemiptera:252	Gentao Jin	1	male	adult	China		Shaanxi		Huayin	Huayang	1500m	1978-08-24		C.A.S (SEM)
1565	Kuvera taiwana	Animalia	Arthropoda	Insecta	Hemiptera	Cixiidae	Semonini		Kuvera		Other material	catalog:SEM_CAS:Hemiptera:253	Gentao Jin	1	female	adult	China		Shaanxi		Huayin	Huayang	1500m	1978-08-24		C.A.S (SEM)
1566	Kuvera taiwana	Animalia	Arthropoda	Insecta	Hemiptera	Cixiidae	Semonini		Kuvera		Other material	catalog:SEM_CAS:Hemiptera:254	Gentao Jin	1	male	adult	China		Yunnan		Lvchun			1982-04-30		C.A.S (SEM)
1567	Kuvera taiwana	Animalia	Arthropoda	Insecta	Hemiptera	Cixiidae	Semonini		Kuvera		Other material	catalog:SEM_CAS:Hemiptera:255	Gentao Jin	1	male	adult	China		Yunnan		Lvchun			1982-04-30		C.A.S (SEM)
1568	Kuvera taiwana	Animalia	Arthropoda	Insecta	Hemiptera	Cixiidae	Semonini		Kuvera		Other material	catalog:SEM_CAS:Hemiptera:256	Gentao Jin	1	female	adult	China		Yunnan		Lvchun			1982-04-30		C.A.S (SEM)
1569	Kuvera taiwana	Animalia	Arthropoda	Insecta	Hemiptera	Cixiidae	Semonini		Kuvera		Other material	catalog:NWAFU:Hemiptera:HO223158	Wenxuan Bi	1	male	adult	China		Ningxia			Liupan Mountain, Longtan	1900m	2008/7/7-8		NWAFU
1570	Kuvera taiwana	Animalia	Arthropoda	Insecta	Hemiptera	Cixiidae	Semonini		Kuvera		Other material	catalog:NWAFU:Hemiptera:HO223159	Hui Pan	1	male	adult	China		Zhejiang			Linan, Xitianmu, Huangshansongfumu	1163m	2011/5/5-6/13		NWAFU
1571	Kuvera tappanella	Animalia	Arthropoda	Insecta	Hemiptera	Cixiidae	Semonini		Kuvera		Other material	catalog:NWAFU:Hemiptera:HO223160	Lingfei Peng	1	male	adult	China		Hubei			Shennongjia		2007-06-30		NWAFU
1572	Kuvera tappanella	Animalia	Arthropoda	Insecta	Hemiptera	Cixiidae	Semonini		Kuvera		Other material	catalog:NWAFU:Hemiptera:HO223161	Lingfei Peng	1	male	adult	China		Hubei			Shennongjia		2007-06-30		NWAFU
1573	Kuvera tappanella	Animalia	Arthropoda	Insecta	Hemiptera	Cixiidae	Semonini		Kuvera		Other material	catalog:NWAFU:Hemiptera:HO223162	Lingfei Peng	1	male	adult	China		Hubei			Shennongjia		2007-06-30		NWAFU
1574	Kuvera tappanella	Animalia	Arthropoda	Insecta	Hemiptera	Cixiidae	Semonini		Kuvera		Other material	catalog:NWAFU:Hemiptera:HO223163	Lingfei Peng	1	female	adult	China		Hubei			Shennongjia		2007-06-30		NWAFU
1575	Kuvera tappanella	Animalia	Arthropoda	Insecta	Hemiptera	Cixiidae	Semonini		Kuvera		Other material	catalog:NWAFU:Hemiptera:HO223164	Lingfei Peng	1	female	adult	China		Hubei			Shennongjia		2007-06-30		NWAFU
1576	Kuvera tappanella	Animalia	Arthropoda	Insecta	Hemiptera	Cixiidae	Semonini		Kuvera		Other material	catalog:NWAFU:Hemiptera:HO223165	Lingfei Peng	1	female	adult	China		Hubei			Shennongjia		2007-06-30		NWAFU
1577	Kuvera tappanella	Animalia	Arthropoda	Insecta	Hemiptera	Cixiidae	Semonini		Kuvera		Other material	catalog:SEM_CAS:Hemiptera:257	Gentao Jin & Zuyao Liu	1	male	adult	China		Jiangxi			Jinggang Mountain, Ciping	820m	1981-05-07		C.A.S (SEM)
1578	Kuvera tappanella	Animalia	Arthropoda	Insecta	Hemiptera	Cixiidae	Semonini		Kuvera		Other material	catalog:SEM_CAS:Hemiptera:258	Gentao Jin & Zuyao Liu	1	male	adult	China		Jiangxi			Jinggang Mountain, Ciping		1981-05-07		C.A.S (SEM)
1579	Kuvera tappanella	Animalia	Arthropoda	Insecta	Hemiptera	Cixiidae	Semonini		Kuvera		Other material	catalog:SEM_CAS:Hemiptera:259	Gentao Jin & Zuyao Liu	1	female	adult	China		Jiangxi			Jinggang Mountain, Ciping		1981-05-07		C.A.S (SEM)
1580	Kuvera tappanella	Animalia	Arthropoda	Insecta	Hemiptera	Cixiidae	Semonini		Kuvera		Other material	catalog:SEM_CAS:Hemiptera:260	Jianyi Wu	1	male	adult	China		Hunan			Mang Mountain, Linfen		1978-04-23		C.A.S (SEM)
1581	Kuvera tappanella	Animalia	Arthropoda	Insecta	Hemiptera	Cixiidae	Semonini		Kuvera		Other material	catalog:SEM_CAS:Hemiptera:261	Gentao Jin & Zuyao Liu & Jianzhong Zheng	1	female	adult	China		Hubei			Shennongjia, Muyu	1200m	1983-08-26		C.A.S (SEM)
1582	Kuvera tappanella	Animalia	Arthropoda	Insecta	Hemiptera	Cixiidae	Semonini		Kuvera		Other material	catalog:SEM_CAS:Hemiptera:262	Bisheng Liu	1	female	adult	China		Jilin			Changbai Mountain		1981-08-01		C.A.S (SEM)
1583	Kuvera toroensis	Animalia	Arthropoda	Insecta	Hemiptera	Cixiidae	Semonini		Kuvera		Other material	catalog:NWAFU:Hemiptera:HO223166	Wei Cui	1	male	adult	China		Yunnan		Mengla	Longmen	930m	2009-05-17		NWAFU
1584	Kuvera toroensis	Animalia	Arthropoda	Insecta	Hemiptera	Cixiidae	Semonini		Kuvera		Other material	catalog:NWAFU:Hemiptera:HO223167	Wei Cui	1	female	adult	China		Yunnan		Mengla	Longmen		2009-05-17		NWAFU
1585	Kuvera toroensis	Animalia	Arthropoda	Insecta	Hemiptera	Cixiidae	Semonini		Kuvera		Other material	catalog:NWAFU:Hemiptera:HO223168	Lei Zhang	1	female	adult	China		Yunnan			Matang Reservoir	2000m	2009-06-05		NWAFU
1586	Kuvera toroensis	Animalia	Arthropoda	Insecta	Hemiptera	Cixiidae	Semonini		Kuvera		Other material	catalog:SEM_CAS:Hemiptera:263	Dasan Shi;	1	male	adult	China		Jiangxi			Lu Mountain		1981-06-04		C.A.S (SEM)
1587	Kuvera toroensis	Animalia	Arthropoda	Insecta	Hemiptera	Cixiidae	Semonini		Kuvera		Other material	catalog:SEM_CAS:Hemiptera:264	Dasan Shi;	1	male	adult	China		Jiangxi			Lu Mountain		1981-06-04		C.A.S (SEM)
1588	Kuvera toroensis	Animalia	Arthropoda	Insecta	Hemiptera	Cixiidae	Semonini		Kuvera		Other material	catalog:SEM_CAS:Hemiptera:265	Zihua Hong	1	female	adult	China		Zhejiang	Hangzhou				1979/?/?		C.A.S (SEM)
1589	Kuvera toroensis	Animalia	Arthropoda	Insecta	Hemiptera	Cixiidae	Semonini		Kuvera		Other material	catalog:SEM_CAS:Hemiptera:266	Jianyi Wu	1	female	adult	China		Tibet		Langxian			1977-07-05		C.A.S (SEM)
1590	Kuvera toroensis	Animalia	Arthropoda	Insecta	Hemiptera	Cixiidae	Semonini		Kuvera		Other material	catalog:SEM_CAS:Hemiptera:267	Jianyi Wu	1	female	adult	China		Tibet		Cuona			1977-07-22		C.A.S (SEM)
1591	Kuvera toroensis	Animalia	Arthropoda	Insecta	Hemiptera	Cixiidae	Semonini		Kuvera		Other material	catalog:SEM_CAS:Hemiptera:268	Zhixiang Chen	1	male	adult	China		Hunan		Qianyang	Shuang Mountai		1982-05-09		C.A.S (SEM)
1592	Kuvera transversa	Animalia	Arthropoda	Insecta	Hemiptera	Cixiidae	Semonini		Kuvera		Other material	catalog:NWAFU:Hemiptera:HO223169	Meixia Yang	1	male	adult	China		Yunnan	Tengchong		Laifeng Mountain	1997m	2005-08-13		NWAFU
1593	Kuvera transversa	Animalia	Arthropoda	Insecta	Hemiptera	Cixiidae	Semonini		Kuvera		Other material	catalog:NWAFU:Hemiptera:HO223170	Meixia Yang	1	male	adult	China		Yunnan	Tengchong		Laifeng Mountain		2005-08-13		NWAFU
1594	Kuvera transversa	Animalia	Arthropoda	Insecta	Hemiptera	Cixiidae	Semonini		Kuvera		Other material	catalog:NWAFU:Hemiptera:HO223171	Meixia Yang	1	male	adult	China		Yunnan	Tengchong		Laifeng Mountain		2005-08-13		NWAFU
1595	Kuvera transversa	Animalia	Arthropoda	Insecta	Hemiptera	Cixiidae	Semonini		Kuvera		Other material	catalog:NWAFU:Hemiptera:HO223172	Meixia Yang	1	male	adult	China		Yunnan	Tengchong		Laifeng Mountain		2005-08-13		NWAFU
1596	Kuvera transversa	Animalia	Arthropoda	Insecta	Hemiptera	Cixiidae	Semonini		Kuvera		Other material	catalog:NWAFU:Hemiptera:HO223173	Meixia Yang	1	male	adult	China		Yunnan	Tengchong		Laifeng Mountain		2005-08-13		NWAFU
1597	Kuvera transversa	Animalia	Arthropoda	Insecta	Hemiptera	Cixiidae	Semonini		Kuvera		Other material	catalog:NWAFU:Hemiptera:HO223174	Meixia Yang	1	male	adult	China		Yunnan	Tengchong		Laifeng Mountain		2005-08-13		NWAFU
1598	Kuvera transversa	Animalia	Arthropoda	Insecta	Hemiptera	Cixiidae	Semonini		Kuvera		Other material	catalog:NWAFU:Hemiptera:HO223175	Meixia Yang	1	female	adult	China		Yunnan	Tengchong		Laifeng Mountain		2005-08-13		NWAFU
1599	Kuvera transversa	Animalia	Arthropoda	Insecta	Hemiptera	Cixiidae	Semonini		Kuvera		Other material	catalog:NWAFU:Hemiptera:HO223176	Meixia Yang	1	female	adult	China		Yunnan	Tengchong		Laifeng Mountain		2005-08-13		NWAFU
1600	Kuvera transversa	Animalia	Arthropoda	Insecta	Hemiptera	Cixiidae	Semonini		Kuvera		Other material	catalog:NWAFU:Hemiptera:HO223177	Meixia Yang	1	female	adult	China		Yunnan	Tengchong		Laifeng Mountain		2005-08-13		NWAFU
1601	Kuvera transversa	Animalia	Arthropoda	Insecta	Hemiptera	Cixiidae	Semonini		Kuvera		Other material	catalog:NWAFU:Hemiptera:HO223178	Meixia Yang	1	female	adult	China		Yunnan	Tengchong		Laifeng Mountain		2005-08-13		NWAFU
1602	Kuvera transversa	Animalia	Arthropoda	Insecta	Hemiptera	Cixiidae	Semonini		Kuvera		Other material	catalog:NWAFU:Hemiptera:HO223179	Meixia Yang	1	female	adult	China		Yunnan	Tengchong		Laifeng Mountain		2005-08-13		NWAFU
1603	Kuvera transversa	Animalia	Arthropoda	Insecta	Hemiptera	Cixiidae	Semonini		Kuvera		Other material	catalog:NWAFU:Hemiptera:HO223180	Meixia Yang	1	female	adult	China		Yunnan	Tengchong		Laifeng Mountain		2005-08-13		NWAFU
1604	Kuvera transversa	Animalia	Arthropoda	Insecta	Hemiptera	Cixiidae	Semonini		Kuvera		Other material	catalog:NWAFU:Hemiptera:HO223181	Meixia Yang	1	female	adult	China		Yunnan	Tengchong		Laifeng Mountain		2005-08-13		NWAFU
1605	Kuvera vilbastei	Animalia	Arthropoda	Insecta	Hemiptera	Cixiidae	Semonini		Kuvera		Other material	catalog:CAF:Hemiptera:12	Fasheng Li	1	male	adult	China		Tibet		Bomi	Yigong	2300m	1978-07-29		CAF
1606	Kuvera vilbastei	Animalia	Arthropoda	Insecta	Hemiptera	Cixiidae	Semonini		Kuvera		Other material	catalog:CAF:Hemiptera:13	Fasheng Li	1	female	adult	China		Tibet		Bomi	Yigong	2300m	1978-06-15		CAF
1607	Kuvera vilbastei	Animalia	Arthropoda	Insecta	Hemiptera	Cixiidae	Semonini		Kuvera		Other material	catalog:CAF:Hemiptera:14	Fasheng Li	1	female	adult	China		Tibet			Yadong	2800m	1978-08-24		CAF
1608	Kuvera vilbastei	Animalia	Arthropoda	Insecta	Hemiptera	Cixiidae	Semonini		Kuvera		Other material	catalog:SEM_CAS:Hemiptera:269	Yintao Jin	1	male	adult	China		Shaanxi			Hua Mountain, Nanfeng	2100m	1978-08-08		C.A.S (SEM)
1609	Kuvera vilbastei	Animalia	Arthropoda	Insecta	Hemiptera	Cixiidae	Semonini		Kuvera		Other material	catalog:SEM_CAS:Hemiptera:270	Yintao Jin	1	male	adult	China		Shaanxi			Hua Mountain, Nanfeng		1978-08-08		C.A.S (SEM)
1610	Kuvera vilbastei	Animalia	Arthropoda	Insecta	Hemiptera	Cixiidae	Semonini		Kuvera		Other material	catalog:SEM_CAS:Hemiptera:271	Yintao Jin	1	female	adult	China		Shaanxi			Hua Mountain, Nanfeng		1978-08-08		C.A.S (SEM)
1611	Kuvera vilbastei	Animalia	Arthropoda	Insecta	Hemiptera	Cixiidae	Semonini		Kuvera		Other material	catalog:SEM_CAS:Hemiptera:272	Yintao Jin;	1	male	adult	China		Zhejiang			Tianmu Mountain	350-1100m	1963-05-05		C.A.S (SEM)
1612	Kuvera vilbastei	Animalia	Arthropoda	Insecta	Hemiptera	Cixiidae	Semonini		Kuvera		Other material	catalog:SEM_CAS:Hemiptera:273	Yintao Jin;	1	male	adult	China		Zhejiang			Tianmu Mountain		1963-05-05		C.A.S (SEM)
1613	Kuvera vilbastei	Animalia	Arthropoda	Insecta	Hemiptera	Cixiidae	Semonini		Kuvera		Other material	catalog:SEM_CAS:Hemiptera:274	Yintao Jin;	1	female	adult	China		Zhejiang			Tianmu Mountain		1963-05-05		C.A.S (SEM)
1614	Kuvera vilbastei	Animalia	Arthropoda	Insecta	Hemiptera	Cixiidae	Semonini		Kuvera		Other material	catalog:NWAFU:Hemiptera:HO223182	Shun Zhou	1	male	adult	China		Shaanxi		Huxian	Huashuping	1700m	2007/6/23-28		NWAFU
1615	Kuvera vilbastei	Animalia	Arthropoda	Insecta	Hemiptera	Cixiidae	Semonini		Kuvera		Other material	catalog:NWAFU:Hemiptera:HO223183	Shun Zhou	1	male	adult	China		Shaanxi		Huxian	Huashuping		2007/6/23-28		NWAFU
1616	Kuvera vilbastei	Animalia	Arthropoda	Insecta	Hemiptera	Cixiidae	Semonini		Kuvera		Other material	catalog:NWAFU:Hemiptera:HO223184	Shun Zhou	1	male	adult	China		Shaanxi		Huxian	Huashuping		2007/6/23-28		NWAFU
1617	Kuvera vilbastei	Animalia	Arthropoda	Insecta	Hemiptera	Cixiidae	Semonini		Kuvera		Other material	catalog:NWAFU:Hemiptera:HO223185	Shun Zhou	1	female	adult	China		Shaanxi		Huxian	Huashuping		2007/6/23-28		NWAFU
1618	Kuvera vilbastei	Animalia	Arthropoda	Insecta	Hemiptera	Cixiidae	Semonini		Kuvera		Other material	catalog:NWAFU:Hemiptera:HO223186	Shun Zhou	1	female	adult	China		Shaanxi		Huxian	Huashuping		2007/6/23-28		NWAFU
1619	Kuvera yecheonensis	Animalia	Arthropoda	Insecta	Hemiptera	Cixiidae	Semonini		Kuvera		Other material	catalog:NWAFU:Hemiptera:HO223187	Yang Luo	1	male	adult	China		Guihzhou		Qiandong	Dongnanlei Mountain, Yongle	600m	2016-07-29		NWAFU
1620	Kuvera yecheonensis	Animalia	Arthropoda	Insecta	Hemiptera	Cixiidae	Semonini		Kuvera		Other material	catalog:NWAFU:Hemiptera:HO223188	Yang Luo	1	female	adult	China		Guihzhou		Qiandong	Dongnanlei Mountain, Yongle		2016-07-29		NWAFU
1621	Kuvera yecheonensis	Animalia	Arthropoda	Insecta	Hemiptera	Cixiidae	Semonini		Kuvera		Other material	catalog:NWAFU:Hemiptera:HO223189	Yang Luo	1	female	adult	China		Guihzhou		Qiandong	Dongnanlei Mountain, Yongle		2016-07-29		NWAFU
1622	Kuvera yecheonensis	Animalia	Arthropoda	Insecta	Hemiptera	Cixiidae	Semonini		Kuvera		Other material	catalog:NWAFU:Hemiptera:HO223190	Yang Luo	1	female	adult	China		Guihzhou		Qiandong	Dongnanlei Mountain, Yongle		2016-07-29		NWAFU
